# Supplementary material for: (E)-3-(2-Chloro­phen­yl)-1-(2-fur­yl)prop-2-en-1-one
Source: Acta Crystallogr Sect E Struct Rep Online. 2008 Jul 12;64(Pt 8):o1467. doi: 10.1107/S1600536808020965 (PMC2962097; doi:10.1107/S1600536808020965)
Supplement: Supplementary file 2 [file e-64-o1467-Isup2.hkl]

#
# h,k,l, Fc-squared, Fo-squared, sigma(Fo-squared) and status flag
#
data_I
_shelx_title ' patil135_0m in Pna2(1) (100K)'
_shelx_refln_list_code          4
_shelx_F_calc_maximum      119.40
_exptl_crystal_F_000       480.00
_reflns_d_resolution_high  0.6566
 
loop_
 _symmetry_equiv_pos_as_xyz
 'x, y, z'
 '-x, -y, z+1/2'
 'x+1/2, -y+1/2, z'
 '-x+1/2, y+1/2, z+1/2'
 
_cell_length_a    19.6826
_cell_length_b     3.8395
_cell_length_c    14.0491
_cell_angle_alpha  90.000
_cell_angle_beta   90.000
_cell_angle_gamma  90.000
 
_shelx_F_squared_multiplier     1.000
 
loop_
 _refln_index_h
 _refln_index_k
 _refln_index_l
 _refln_F_squared_calc
 _refln_F_squared_meas
 _refln_F_squared_sigma
 _refln_observed_status
   2   0 -21       17.56       17.55      3.31 o
   4   0 -21      132.01      153.51      8.14 o
   0   1 -21      288.59      305.90     10.50 o
   1   1 -21       20.98       24.67      3.04 o
   2   1 -21      177.81      189.51      9.78 o
   0   0 -20      291.82      282.01     10.22 o
   2   0 -20      161.83      187.18      7.75 o
   4   0 -20      206.88      223.23     15.13 o
   6   0 -20        3.50        6.25      4.78 o
   8   0 -20        2.79       -0.65      2.61 o
  10   0 -20       23.73       28.13      5.49 o
   1   1 -20       30.53       35.01      3.02 o
   2   1 -20       49.56       53.57      3.73 o
   3   1 -20       20.89       19.13      2.69 o
   4   1 -20      213.08      226.27      6.62 o
   5   1 -20        7.08        7.74      2.21 o
   6   1 -20       88.64      103.59      5.23 o
   7   1 -20       30.22       36.23      3.63 o
   8   1 -20      245.81      249.10      7.64 o
   9   1 -20       28.82       33.94      4.24 o
   0   2 -20      342.97      372.86     14.29 o
   1   2 -20        9.03       12.90      2.89 o
   2   2 -20       48.59       54.32      4.86 o
   2   0 -19        8.71       11.55      2.11 o
   4   0 -19      196.53      212.00      6.11 o
   6   0 -19       89.83       97.67      6.61 o
   8   0 -19      410.98      424.50     13.83 o
  10   0 -19       86.32       88.98      6.78 o
  12   0 -19      246.80      266.34     11.22 o
   0   1 -19      344.44      348.33     14.11 o
   1   1 -19       26.74       24.56      2.59 o
   2   1 -19      108.31      106.62      4.33 o
   3   1 -19      110.08      121.15      4.87 o
   4   1 -19      205.31      203.92      6.18 o
   5   1 -19        3.92        4.24      1.84 o
   6   1 -19       22.08       19.40      2.64 o
   7   1 -19       16.37       18.34      2.78 o
   8   1 -19       40.64       46.84      3.81 o
   9   1 -19       57.26       72.99      4.45 o
  10   1 -19        8.66        9.86      2.45 o
  11   1 -19       64.86       69.02      4.42 o
  12   1 -19       66.31       74.83      5.39 o
   1   2 -19       21.37       21.21      2.86 o
   2   2 -19       23.98       24.06      2.85 o
   3   2 -19        0.54        0.52      1.69 o
   4   2 -19       59.62       61.76      3.90 o
   5   2 -19       15.08       16.48      2.54 o
   6   2 -19      161.82      168.02      5.77 o
   7   2 -19       53.76       56.24      4.61 o
   8   2 -19       36.58       36.07      3.54 o
   9   2 -19       17.96       21.71      3.99 o
   0   0 -18      400.00      409.34     24.69 o
   2   0 -18      616.72      629.30     13.54 o
   4   0 -18       92.43       85.91      4.01 o
   6   0 -18      209.71      228.49      6.74 o
   8   0 -18       45.07       43.83      4.83 o
  10   0 -18       33.14       29.25      4.41 o
  12   0 -18       31.77       31.90      4.70 o
  14   0 -18      115.00      121.68      7.81 o
  16   0 -18      175.83      221.14     13.05 o
   1   1 -18       32.20       35.41      2.77 o
   2   1 -18        4.72        6.68      1.71 o
   3   1 -18        4.58        4.27      1.53 o
   4   1 -18       31.11       30.95      2.86 o
   5   1 -18        8.49        6.63      1.84 o
   6   1 -18      137.09      124.30      5.57 o
   7   1 -18        0.16        0.39      1.49 o
   8   1 -18       62.92       63.89      4.08 o
   9   1 -18       13.64        9.16      2.25 o
  10   1 -18      190.80      199.04      7.16 o
  11   1 -18        1.35        1.88      1.91 o
  12   1 -18      123.10      144.58      7.93 o
  13   1 -18       16.74       19.31      2.79 o
  14   1 -18       29.17       33.12      6.13 o
  15   1 -18       41.89       45.26      8.87 o
   0   2 -18       53.85       48.05      4.76 o
   1   2 -18      225.57      246.77      5.78 o
   2   2 -18       45.93       44.41      3.65 o
   3   2 -18       68.58       71.92      3.51 o
   4   2 -18       76.01       83.19      3.75 o
   5   2 -18       29.94       31.27      2.81 o
   6   2 -18      153.78      155.17      5.01 o
   7   2 -18       15.62       12.00      2.08 o
   8   2 -18        6.83        8.95      2.02 o
   9   2 -18       44.98       54.90      4.68 o
  10   2 -18        6.55        6.70      2.01 o
  11   2 -18       20.83       18.56      2.59 o
  12   2 -18       40.59       32.91      3.58 o
   1   3 -18       52.15       59.31      5.06 o
   2   3 -18       37.74       39.49      2.80 o
   3   3 -18       66.64       73.46      3.64 o
   4   3 -18       65.63       76.72      4.04 o
   5   3 -18       30.97       29.76      6.66 o
   2   0 -17       41.90       48.38      3.07 o
   4   0 -17      464.42      508.24      9.62 o
   6   0 -17      298.31      314.39     11.80 o
   8   0 -17      322.68      333.64      8.55 o
  10   0 -17      204.85      224.96      9.58 o
  12   0 -17       20.44       18.44      3.74 o
  14   0 -17      194.06      218.67      9.91 o
  16   0 -17      259.44      286.27     11.79 o
  18   0 -17      106.31      132.07     10.09 o
   0   1 -17      455.19      472.27     11.88 o
   1   1 -17      110.86      102.06      4.59 o
   2   1 -17      109.90      112.75      4.03 o
   3   1 -17       30.45       30.29      2.52 o
   4   1 -17      160.06      146.38      4.35 o
   5   1 -17       25.00       25.94      2.42 o
   6   1 -17      160.79      171.43      5.05 o
   7   1 -17      120.02      135.63      4.61 o
   8   1 -17       48.90       51.92      3.21 o
   9   1 -17        4.19        5.32      1.53 o
  10   1 -17       29.15       34.45      2.46 o
  11   1 -17       11.11       11.91      1.83 o
  12   1 -17       72.62       75.37      3.41 o
  13   1 -17      298.64      331.50      6.76 o
  14   1 -17      258.43      290.84      6.33 o
  15   1 -17        3.65        5.86      1.75 o
  16   1 -17        5.49        5.25      2.34 o
  17   1 -17        8.89       10.16      2.53 o
   1   2 -17        6.05        5.39      1.37 o
   2   2 -17       28.20       28.47      2.13 o
   3   2 -17       34.37       28.91      2.34 o
   4   2 -17      143.82      154.73      4.31 o
   5   2 -17       61.16       61.36      2.92 o
   6   2 -17       85.83       97.93      3.67 o
   7   2 -17        4.58        3.79      1.50 o
   8   2 -17       30.20       32.22      2.59 o
   9   2 -17       62.15       61.22      3.26 o
  10   2 -17      631.82      696.29     11.53 o
  11   2 -17       20.98       21.67      2.63 o
  12   2 -17       18.02       21.86      2.72 o
  13   2 -17       12.29        9.79      2.17 o
  14   2 -17       38.67       35.60      3.26 o
  15   2 -17       20.79       20.78      6.04 o
   0   3 -17       58.08       65.06      4.53 o
   1   3 -17       78.47       91.72      3.47 o
   2   3 -17      116.66      133.09      4.13 o
   3   3 -17       10.93       11.17      1.89 o
   4   3 -17        3.08        0.67      1.49 o
   5   3 -17       74.28       72.00      3.65 o
   6   3 -17       37.42       42.20      3.03 o
   7   3 -17       94.94      109.70      4.33 o
   8   3 -17       29.30       28.33      2.84 o
   9   3 -17       72.25       76.42      3.83 o
   0   0 -16      801.94      768.32     17.38 o
   2   0 -16       44.93       43.09      2.86 o
   4   0 -16      282.08      278.58      6.65 o
   6   0 -16       31.00       31.79      2.55 o
   8   0 -16       11.50       11.33      2.00 o
  10   0 -16       31.03       24.39      4.45 o
  12   0 -16      207.58      214.96      9.68 o
  14   0 -16      578.01      614.04     17.28 o
  16   0 -16      342.77      354.78     12.98 o
  18   0 -16      133.84      146.87      8.51 o
   1   1 -16       45.05       48.84      2.68 o
   2   1 -16       59.86       57.64      2.86 o
   3   1 -16       27.07       31.44      2.30 o
   4   1 -16      613.12      620.90      9.17 o
   5   1 -16       52.15       54.09      2.38 o
   6   1 -16      162.17      168.32      3.85 o
   7   1 -16       47.73       49.12      2.32 o
   8   1 -16      411.64      418.36      6.44 o
   9   1 -16       36.83       40.05      2.73 o
  10   1 -16      369.84      398.64      7.20 o
  11   1 -16       20.48       18.62      1.86 o
  12   1 -16      199.80      213.34      5.81 o
  13   1 -16        0.77        1.48      1.35 o
  14   1 -16      153.77      159.31      6.02 o
  15   1 -16        2.97        2.38      1.53 o
  16   1 -16       22.74       27.87      2.44 o
  17   1 -16       59.21       64.38      3.33 o
  18   1 -16       23.48       27.90      3.08 o
  19   1 -16       14.43       12.60      2.54 o
   0   2 -16      595.51      630.94     10.63 o
   1   2 -16        7.39        6.10      1.25 o
   2   2 -16      159.20      167.90      3.85 o
   3   2 -16       30.09       30.85      2.02 o
   4   2 -16       94.98       99.73      3.35 o
   5   2 -16       60.30       62.90      2.82 o
   6   2 -16       35.43       37.37      2.34 o
   7   2 -16       18.72       22.51      2.16 o
   8   2 -16       75.80       80.68      3.15 o
   9   2 -16       23.01       25.02      2.17 o
  10   2 -16        8.25       11.73      1.73 o
  11   2 -16      131.16      134.40      4.32 o
  12   2 -16       82.68       81.09      3.80 o
  13   2 -16       39.59       43.31      3.04 o
  14   2 -16       55.95       51.22      3.45 o
  15   2 -16       11.63       14.18      2.49 o
  16   2 -16       31.67       35.34      3.41 o
  17   2 -16       32.06       43.97      4.90 o
   1   3 -16       28.69       31.42      2.34 o
   2   3 -16       14.22       15.63      1.88 o
   3   3 -16       14.54       13.23      1.79 o
   4   3 -16       80.16       88.24      3.44 o
   5   3 -16        8.82        9.91      1.76 o
   6   3 -16       71.34       78.33      3.63 o
   7   3 -16      170.73      183.26      5.11 o
   8   3 -16      226.22      248.30      5.88 o
   9   3 -16      142.73      150.19      4.80 o
  10   3 -16      104.73      104.32      4.63 o
  11   3 -16       57.29       59.57      3.43 o
  12   3 -16       11.53       10.36      2.18 o
   2   0 -15      227.89      228.78      5.82 o
   4   0 -15      493.30      494.35      9.09 o
   6   0 -15      470.57      480.52     10.55 o
   8   0 -15      342.86      358.10      8.33 o
  10   0 -15      340.92      340.72      7.92 o
  12   0 -15      195.82      167.35      8.30 o
  14   0 -15      100.01      104.83      7.54 o
  16   0 -15       42.46       50.03      5.33 o
  18   0 -15       15.37        9.54      3.41 o
  20   0 -15       72.10       83.29     10.66 o
   0   1 -15      716.96      730.94     12.07 o
   1   1 -15       14.72       12.89      1.50 o
   2   1 -15      444.06      454.39      6.56 o
   3   1 -15       72.21       73.16      2.35 o
   4   1 -15      231.45      239.37      4.22 o
   5   1 -15       14.21       11.89      1.31 o
   6   1 -15       32.19       29.33      1.83 o
   7   1 -15       47.43       44.88      2.47 o
   8   1 -15        7.90        8.75      1.32 o
   9   1 -15       50.36       54.38      2.42 o
  10   1 -15       33.65       37.23      2.25 o
  11   1 -15        9.74        9.98      1.52 o
  12   1 -15       83.74       88.96      3.49 o
  13   1 -15       35.65       46.66      3.96 o
  14   1 -15      211.22      219.56      5.44 o
  15   1 -15       28.22       30.89      2.49 o
  16   1 -15      284.53      310.41      6.50 o
  17   1 -15       49.62       56.76      3.90 o
  18   1 -15      180.01      195.41      5.89 o
  19   1 -15        1.71        2.63      1.85 o
  20   1 -15       80.50       80.75      4.47 o
   1   2 -15      131.70      132.35      4.95 o
   2   2 -15       45.43       51.00      2.35 o
   3   2 -15       35.62       34.59      1.93 o
   4   2 -15      116.58      121.47      3.21 o
   5   2 -15       57.28       55.25      2.58 o
   6   2 -15      296.51      302.82      7.37 o
   7   2 -15       82.64       82.35      3.05 o
   8   2 -15      202.31      204.08      4.45 o
   9   2 -15       49.81       51.43      2.94 o
  10   2 -15      245.85      267.58      5.38 o
  11   2 -15      112.16      116.53      3.74 o
  12   2 -15      150.84      148.70      4.60 o
  13   2 -15        6.92        5.61      1.63 o
  14   2 -15       74.19       81.47      3.76 o
  15   2 -15        9.81        9.86      1.86 o
  16   2 -15        2.42        3.57      1.78 o
  17   2 -15        9.91       12.06      2.27 o
  18   2 -15       51.29       63.80      3.87 o
   0   3 -15       77.73       85.32      4.89 o
   1   3 -15       39.86       42.47      2.60 o
   2   3 -15      231.38      234.98      5.83 o
   3   3 -15      136.12      144.16      3.96 o
   4   3 -15       34.19       36.56      2.38 o
   5   3 -15        7.85        8.52      1.53 o
   6   3 -15      161.63      167.38      4.23 o
   7   3 -15       57.18       56.76      2.97 o
   8   3 -15       11.73       13.32      1.82 o
   9   3 -15       70.47       74.53      3.49 o
  10   3 -15        8.93        9.54      1.85 o
  11   3 -15       69.16       75.39      4.16 o
  12   3 -15       35.15       36.70      2.81 o
  13   3 -15       52.60       55.95      3.96 o
  14   3 -15      142.75      151.96      5.08 o
   1   4 -15       20.62       25.02      2.74 o
   2   4 -15        1.69        2.39      1.60 o
   3   4 -15       40.76       37.76      3.00 o
   4   4 -15       16.24       13.73      2.15 o
   5   4 -15       39.89       43.74      3.40 o
   0   0 -14     1311.08     1343.65     25.46 o
   2   0 -14      227.30      213.86      5.50 o
   4   0 -14      300.16      315.39      9.51 o
   6   0 -14       64.20       57.79      3.00 o
   8   0 -14       71.65       71.91      4.59 o
  10   0 -14      287.85      268.16      9.71 o
  12   0 -14      247.76      240.24      7.87 o
  14   0 -14      287.58      286.89     16.40 o
  16   0 -14      224.08      216.26     16.65 o
  18   0 -14      125.43      133.66     11.45 o
  20   0 -14      178.75      192.18      9.45 o
  22   0 -14       21.21       27.67      7.20 o
   1   1 -14      287.05      273.97      4.63 o
   2   1 -14       17.43       17.58      1.22 o
   3   1 -14       42.66       46.14      2.05 o
   4   1 -14      337.84      325.55      4.38 o
   5   1 -14       90.97       88.01      2.31 o
   6   1 -14      226.53      239.25      3.84 o
   7   1 -14       88.80       76.03      2.41 o
   8   1 -14      397.56      391.81      5.67 o
   9   1 -14       27.17       23.31      1.65 o
  10   1 -14      209.19      205.38      4.06 o
  11   1 -14       43.60       39.74      2.16 o
  12   1 -14      124.95      125.27      3.46 o
  13   1 -14       10.78        9.33      1.49 o
  14   1 -14       17.01       16.84      1.91 o
  15   1 -14        7.95        5.07      1.46 o
  16   1 -14        0.56        4.03      1.41 o
  17   1 -14       17.22       20.09      2.17 o
  18   1 -14       62.90       68.83      3.99 o
  19   1 -14       14.71       15.93      2.07 o
  20   1 -14       50.27       55.70      5.33 o
  21   1 -14       20.17       19.03      3.06 o
  22   1 -14       69.41       86.86      6.21 o
   0   2 -14      400.82      382.75      7.54 o
   1   2 -14       46.48       48.13      2.08 o
   2   2 -14      199.53      211.49      3.86 o
   3   2 -14       37.66       38.26      1.95 o
   4   2 -14      379.58      376.75      5.10 o
   5   2 -14      194.02      188.88      3.72 o
   6   2 -14       52.28       52.96      2.25 o
   7   2 -14        8.81        8.68      1.35 o
   8   2 -14       37.87       36.29      2.16 o
   9   2 -14       38.79       33.56      2.12 o
  10   2 -14        6.75        9.00      1.49 o
  11   2 -14        7.42        6.93      1.50 o
  12   2 -14       66.31       65.86      3.60 o
  13   2 -14      101.70      103.00      4.33 o
  14   2 -14      132.37      132.69      4.88 o
  15   2 -14       29.29       31.74      2.91 o
  16   2 -14      137.98      146.89      5.65 o
  17   2 -14       58.76       57.31      4.04 o
  18   2 -14       66.57       64.43      5.41 o
  19   2 -14       25.08       27.92      3.54 o
  20   2 -14       23.06       25.34      3.69 o
   1   3 -14       55.89       55.38      2.69 o
   2   3 -14       24.06       25.21      1.99 o
   3   3 -14       20.51       18.69      1.90 o
   4   3 -14      111.64      117.94      3.85 o
   5   3 -14       35.97       39.90      2.81 o
   6   3 -14       28.17       31.92      2.17 o
   7   3 -14       71.37       68.04      3.14 o
   8   3 -14      120.91      131.04      3.78 o
   9   3 -14       44.57       46.15      2.69 o
  10   3 -14       70.34       73.21      3.40 o
  11   3 -14       63.92       63.67      3.25 o
  12   3 -14       25.87       29.07      2.48 o
  13   3 -14       10.76       13.26      2.44 o
  14   3 -14       16.60       14.20      2.19 o
  15   3 -14        0.29        0.07      1.52 o
  16   3 -14       26.45       28.81      3.85 o
   0   4 -14       47.07       49.48      4.78 o
   1   4 -14       30.90       34.07      2.74 o
   2   4 -14       32.41       36.40      2.79 o
   3   4 -14       97.75      111.60      4.31 o
   4   4 -14       10.94        9.27      1.85 o
   5   4 -14       34.82       32.94      2.96 o
   6   4 -14       29.76       29.74      2.70 o
   7   4 -14       35.71       33.56      2.82 o
   8   4 -14       19.03       22.15      2.47 o
   9   4 -14       53.82       53.70      3.36 o
   2   0 -13      141.36      124.43      3.74 o
   4   0 -13     1750.08     1719.52     19.59 o
   6   0 -13       13.86       16.90      2.45 o
   8   0 -13     1444.84     1406.05     20.06 o
  10   0 -13        3.43        3.97      1.39 o
  12   0 -13      288.60      288.54      8.92 o
  14   0 -13       30.38       26.32      3.84 o
  16   0 -13       30.36       36.32      4.44 o
  18   0 -13       21.74       21.99      5.26 o
  20   0 -13       12.69       10.96      3.34 o
  22   0 -13        2.11        0.12      2.74 o
   0   1 -13      911.25      902.23     13.60 o
   1   1 -13       46.27       44.89      1.58 o
   2   1 -13      190.90      180.68      2.93 o
   3   1 -13        2.45        4.75      0.82 o
   4   1 -13      218.07      218.61      3.26 o
   5   1 -13       62.88       59.48      2.07 o
   6   1 -13        9.14        6.71      0.94 o
   7   1 -13       66.91       67.20      2.05 o
   8   1 -13      116.80       91.36      2.71 o
   9   1 -13       76.13       70.82      2.39 o
  10   1 -13       54.37       51.47      2.17 o
  11   1 -13        7.83        5.77      1.17 o
  12   1 -13      642.83      613.89      8.04 o
  13   1 -13      244.38      238.99      5.75 o
  14   1 -13      135.17      133.00      3.74 o
  15   1 -13       14.61       11.57      1.60 o
  16   1 -13      208.29      203.74      7.40 o
  17   1 -13        7.33       11.62      1.99 o
  18   1 -13        7.84        5.28      1.54 o
  19   1 -13       12.73       10.47      1.80 o
  20   1 -13       88.13      103.12      7.25 o
  21   1 -13       29.45       34.23      3.53 o
  22   1 -13       31.63       32.22      3.54 o
  23   1 -13        3.13        4.48      2.35 o
   1   2 -13       98.28       96.78      2.62 o
   2   2 -13        1.81        2.33      0.87 o
   3   2 -13       22.38       23.91      1.55 o
   4   2 -13      162.79      152.60      3.07 o
   5   2 -13      238.05      254.08      3.98 o
   6   2 -13       60.60       57.38      2.21 o
   7   2 -13       34.46       38.38      2.04 o
   8   2 -13      370.79      359.81      5.50 o
   9   2 -13       61.22       64.31      2.95 o
  10   2 -13      319.47      309.54      5.72 o
  11   2 -13       21.32       21.47      1.96 o
  12   2 -13       39.75       42.56      2.53 o
  13   2 -13       24.84       23.97      2.45 o
  14   2 -13        1.14        1.22      1.41 o
  15   2 -13      166.63      174.43      5.28 o
  16   2 -13       26.41       24.06      2.82 o
  17   2 -13       13.55       14.73      2.48 o
  18   2 -13       27.22       32.94      3.22 o
  19   2 -13        4.18        2.23      2.08 o
  20   2 -13       23.53       29.16      3.58 o
  21   2 -13       23.88       28.89      3.62 o
   0   3 -13       91.84      101.14      4.83 o
   1   3 -13       65.53       66.46      2.77 o
   2   3 -13       86.06       88.77      3.10 o
   3   3 -13       20.29       15.28      1.69 o
   4   3 -13       75.91       78.53      3.16 o
   5   3 -13       25.95       24.71      2.28 o
   6   3 -13       14.76       16.63      1.68 o
   7   3 -13      264.54      256.45      5.65 o
   8   3 -13       62.02       63.18      2.76 o
   9   3 -13       83.05       90.08      3.19 o
  10   3 -13        7.64        5.47      1.33 o
  11   3 -13       14.57       13.38      1.77 o
  12   3 -13        3.07        3.58      1.44 o
  13   3 -13       16.49       16.76      2.03 o
  14   3 -13       23.30       25.21      2.49 o
  15   3 -13       36.68       34.67      2.81 o
  16   3 -13       42.66       43.68      3.08 o
  17   3 -13       87.77      104.16      5.11 o
  18   3 -13       74.21       83.60      5.78 o
   1   4 -13        5.27        2.94      1.43 o
   2   4 -13       15.60       17.34      2.07 o
   3   4 -13       87.94       88.17      3.81 o
   4   4 -13       57.36       51.28      3.40 o
   5   4 -13        7.89       10.16      1.80 o
   6   4 -13        8.18       11.64      1.97 o
   7   4 -13       14.21       11.68      1.89 o
   8   4 -13       18.12       17.04      3.21 o
   9   4 -13       88.82       99.09      4.07 o
  10   4 -13       57.31       56.75      3.39 o
  11   4 -13       33.51       36.05      2.87 o
   0   0 -12     5383.39     5429.24    151.36 o
   2   0 -12      337.00      323.78      5.12 o
   4   0 -12      269.83      265.87      4.52 o
   6   0 -12      105.17      104.83      2.85 o
   8   0 -12       20.08       17.42      1.59 o
  10   0 -12     1014.89      878.28     19.19 o
  12   0 -12      205.93      203.57      7.28 o
  14   0 -12      588.03      556.34     13.98 o
  16   0 -12       66.42       71.02      5.47 o
  18   0 -12      151.49      135.47      7.45 o
  20   0 -12      212.41      237.82     10.13 o
  22   0 -12        9.22        3.68      3.40 o
  24   0 -12       53.79       62.23      8.19 o
   1   1 -12      178.85      185.69      2.51 o
   2   1 -12      135.76      129.63      2.39 o
   3   1 -12      613.91      605.31      5.79 o
   4   1 -12      776.06      749.62      6.65 o
   5   1 -12       37.52       41.75      1.52 o
   6   1 -12      836.86      807.34      6.89 o
   7   1 -12       51.58       40.35      1.89 o
   8   1 -12      580.03      554.65      6.39 o
   9   1 -12      100.18       92.60      2.43 o
  10   1 -12      374.45      384.92      5.43 o
  11   1 -12       16.70       15.69      1.41 o
  12   1 -12      108.08      108.90      3.05 o
  13   1 -12       88.44       83.46      2.94 o
  14   1 -12       18.09       19.07      2.34 o
  15   1 -12        9.66        7.20      1.39 o
  16   1 -12        5.95        4.00      1.24 o
  17   1 -12      108.39      118.35      3.64 o
  18   1 -12      108.24      123.87      4.18 o
  19   1 -12       36.76       38.89      2.57 o
  20   1 -12       18.05       16.48      2.30 o
  21   1 -12       14.74       14.33      2.71 o
  22   1 -12       81.76       87.72      4.98 o
  23   1 -12       19.42       24.31      3.29 o
  24   1 -12       89.46       97.90      6.07 o
   0   2 -12      510.21      482.41      8.01 o
   1   2 -12       85.64       80.32      2.34 o
   2   2 -12      293.35      295.88      4.32 o
   3   2 -12       76.38       68.96      2.20 o
   4   2 -12      550.46      513.38      6.04 o
   5   2 -12      235.84      244.18      3.99 o
   6   2 -12      347.64      318.05      4.90 o
   7   2 -12       80.92       71.33      2.48 o
   8   2 -12       28.18       26.78      1.77 o
   9   2 -12       46.82       44.48      2.12 o
  10   2 -12       56.94       51.31      2.28 o
  11   2 -12       15.14       15.77      1.66 o
  12   2 -12      202.71      208.38      4.59 o
  13   2 -12      102.56       98.06      3.53 o
  14   2 -12       64.69       61.91      3.36 o
  15   2 -12      101.54       98.63      4.08 o
  16   2 -12      176.65      177.29      5.23 o
  17   2 -12       80.59       79.31      4.19 o
  18   2 -12       46.52       53.01      3.69 o
  19   2 -12        5.70        7.85      2.51 o
  20   2 -12       43.07       51.37      4.30 o
  21   2 -12        2.49        1.80      2.10 o
  22   2 -12       37.65       37.51      4.61 o
   1   3 -12       52.56       47.36      3.15 o
   2   3 -12       85.62       89.06      2.98 o
   3   3 -12       67.48       64.46      2.62 o
   4   3 -12      128.54      118.28      3.56 o
   5   3 -12      142.24      149.86      3.86 o
   6   3 -12       90.06       84.07      3.16 o
   7   3 -12      104.83      112.09      3.63 o
   8   3 -12      165.87      168.57      3.84 o
   9   3 -12       73.35       80.29      3.53 o
  10   3 -12       84.21       86.45      3.04 o
  11   3 -12       87.59       88.01      3.10 o
  12   3 -12       14.91       16.07      1.72 o
  13   3 -12       48.99       55.03      2.94 o
  14   3 -12       38.84       41.52      2.85 o
  15   3 -12       36.84       39.82      2.97 o
  16   3 -12       27.06       28.08      2.62 o
  17   3 -12       41.94       48.39      3.70 o
  18   3 -12       35.32       35.66      3.75 o
  19   3 -12       11.17        6.14      2.40 o
   0   4 -12       41.74       33.98      3.11 o
   1   4 -12       54.48       54.46      2.61 o
   2   4 -12      122.37      131.44      3.86 o
   3   4 -12       25.15       23.86      2.04 o
   4   4 -12       21.35       22.05      1.98 o
   5   4 -12       12.81       10.93      1.66 o
   6   4 -12       28.67       29.01      2.31 o
   7   4 -12       17.18       11.45      1.77 o
   8   4 -12       38.20       43.00      2.72 o
   9   4 -12       23.15       18.99      2.14 o
  10   4 -12        5.09        5.05      1.64 o
  11   4 -12       53.08       45.17      2.86 o
  12   4 -12       16.06       14.70      1.96 o
  13   4 -12       34.96       38.69      2.76 o
   2   0 -11      361.03      363.37      4.48 o
   4   0 -11      202.31      192.24      3.24 o
   6   0 -11      890.05      827.48      9.72 o
   8   0 -11      846.35      806.92      9.92 o
  10   0 -11      439.38      394.40      6.89 o
  12   0 -11      583.22      562.80      8.77 o
  14   0 -11       77.35       70.56      3.10 o
  16   0 -11       42.41       45.71      9.77 o
  18   0 -11      204.54      213.92      7.85 o
  20   0 -11      404.79      434.33     35.24 o
  22   0 -11      162.94      164.13     11.18 o
  24   0 -11       60.78       62.39      7.95 o
   0   1 -11      934.02      942.55      9.89 o
   1   1 -11      221.92      222.94      2.72 o
   2   1 -11     2401.57     2410.01     15.69 o
   3   1 -11      509.67      495.48      4.92 o
   4   1 -11      583.29      564.75      5.38 o
   5   1 -11       82.20       67.91      1.77 o
   6   1 -11      235.16      213.32      3.03 o
   7   1 -11      147.66      131.41      2.33 o
   8   1 -11      138.70      120.27      2.84 o
   9   1 -11      224.30      225.14      3.59 o
  10   1 -11      315.33      292.31      4.22 o
  11   1 -11      234.91      222.36      3.92 o
  12   1 -11       31.46       34.97      1.89 o
  13   1 -11        3.32        5.74      1.09 o
  14   1 -11      230.65      231.00      4.69 o
  15   1 -11       66.01       68.01      3.34 o
  16   1 -11      321.21      318.44      5.77 o
  17   1 -11       38.97       38.73      2.32 o
  18   1 -11      299.16      306.92      5.78 o
  19   1 -11       13.99       14.13      1.72 o
  20   1 -11       49.53       53.44      3.36 o
  21   1 -11        2.41        3.60      1.51 o
  22   1 -11       61.62       63.53      4.28 o
  23   1 -11       96.02      108.47      8.17 o
  24   1 -11       29.78       28.04      3.81 o
  25   1 -11       33.83       37.75      5.78 o
   1   2 -11      140.32      127.91      2.65 o
   2   2 -11      488.71      492.85      5.93 o
   3   2 -11      120.45      124.16      3.22 o
   4   2 -11      118.29      123.26      2.71 o
   5   2 -11       29.39       20.03      1.37 o
   6   2 -11     1624.27     1598.30     12.75 o
   7   2 -11       27.30       32.00      1.79 o
   8   2 -11       28.26       29.28      1.73 o
   9   2 -11       39.48       36.27      1.90 o
  10   2 -11      305.38      300.99      4.80 o
  11   2 -11       58.05       57.27      2.40 o
  12   2 -11       88.25       88.56      3.89 o
  13   2 -11      103.27      107.91      3.57 o
  14   2 -11      197.57      193.63      4.90 o
  15   2 -11       84.57       89.42      4.33 o
  16   2 -11       13.15        9.35      1.69 o
  17   2 -11      125.34      137.83      5.05 o
  18   2 -11       24.13       23.98      3.32 o
  19   2 -11       36.20       36.77      3.54 o
  20   2 -11       79.34       89.44      5.72 o
  21   2 -11       48.34       60.42      4.40 o
  22   2 -11      183.26      223.25      7.48 o
  23   2 -11       30.35       29.53      3.54 o
   0   3 -11       23.32       21.38      2.45 o
   1   3 -11      116.24      118.29      3.18 o
   2   3 -11      470.87      458.35      6.33 o
   3   3 -11      162.68      166.91      3.68 o
   4   3 -11        4.03        4.70      1.08 o
   5   3 -11      281.73      278.73      5.11 o
   6   3 -11      104.31      105.09      3.28 o
   7   3 -11      238.02      235.62      4.54 o
   8   3 -11       52.38       52.74      2.58 o
   9   3 -11       90.17       91.41      3.04 o
  10   3 -11       45.53       41.91      2.20 o
  11   3 -11      186.61      184.93      4.23 o
  12   3 -11       86.87       87.66      3.15 o
  13   3 -11       56.77       62.78      2.83 o
  14   3 -11      304.05      312.76      8.66 o
  15   3 -11       64.27       67.14      3.28 o
  16   3 -11       52.12       55.99      3.55 o
  17   3 -11        4.72        6.36      1.79 o
  18   3 -11       55.97       62.82      4.04 o
  19   3 -11        9.16       12.87      3.79 o
  20   3 -11       11.01        8.33      2.55 o
   1   4 -11        1.29        1.50      1.08 o
   2   4 -11       25.08       27.52      2.04 o
   3   4 -11       15.23       14.73      1.71 o
   4   4 -11        1.08        2.25      1.15 o
   5   4 -11       37.69       37.66      2.44 o
   6   4 -11       25.94       24.02      2.12 o
   7   4 -11      156.30      155.86      4.37 o
   8   4 -11      238.25      236.36      5.17 o
   9   4 -11        3.06        4.84      1.39 o
  10   4 -11      308.70      311.22      5.76 o
  11   4 -11        1.65        3.73      1.43 o
  12   4 -11      114.01      127.38      4.24 o
  13   4 -11        7.44        7.01      1.75 o
  14   4 -11        6.23        9.42      1.82 o
  15   4 -11        5.85        3.02      1.71 o
   0   5 -11        2.76        6.14      4.58 o
   0   0 -10     4278.71     4242.86     46.45 o
   2   0 -10     2949.07     2920.54     20.52 o
   4   0 -10      740.26      766.82      7.15 o
   6   0 -10      128.05      128.02      2.52 o
   8   0 -10      311.84      267.97      4.73 o
  10   0 -10      233.65      215.99      5.31 o
  12   0 -10      137.90      141.07      4.12 o
  14   0 -10      254.57      244.90      5.15 o
  16   0 -10      737.81      725.32     14.98 o
  18   0 -10      166.30      170.65      6.83 o
  20   0 -10      293.30      295.79     16.64 o
  22   0 -10       61.72       65.31      7.50 o
  24   0 -10        0.16        0.25      3.32 o
  26   0 -10        8.42       14.39      5.27 o
   1   1 -10      115.22      106.08      1.85 o
   2   1 -10      551.49      547.27      5.03 o
   3   1 -10      358.55      343.69      3.78 o
   4   1 -10      293.35      298.01      3.49 o
   5   1 -10       44.79       55.18      1.59 o
   6   1 -10      825.72      808.09      6.52 o
   7   1 -10      131.26      103.63      1.99 o
   8   1 -10      642.36      654.98      5.94 o
   9   1 -10      183.20      158.57      2.65 o
  10   1 -10      195.51      171.78      3.94 o
  11   1 -10        2.82        2.44      0.78 o
  12   1 -10      800.00      757.83      8.84 o
  13   1 -10       58.63       56.60      2.24 o
  14   1 -10        4.43        4.12      1.09 o
  15   1 -10      187.81      184.25      4.13 o
  16   1 -10       11.26        9.44      1.36 o
  17   1 -10       91.02       92.29      3.12 o
  18   1 -10       59.52       59.15      2.69 o
  19   1 -10       51.70       56.76      2.71 o
  20   1 -10      261.50      268.40      5.81 o
  21   1 -10       16.38       19.50      2.01 o
  22   1 -10       86.90       94.81      3.68 o
  23   1 -10       10.55       10.18      2.86 o
  24   1 -10      119.88      128.67      6.56 o
  25   1 -10       22.12       27.02      3.88 o
  26   1 -10      110.81      112.40     10.98 o
   0   2 -10      388.74      385.96      6.51 o
   1   2 -10      121.68      119.06      2.65 o
   2   2 -10      588.82      570.22      6.30 o
   3   2 -10      218.71      214.72      3.59 o
   4   2 -10      664.28      645.49      6.93 o
   5   2 -10      469.75      447.24      5.24 o
   6   2 -10      199.82      185.54      3.34 o
   7   2 -10       25.66       24.95      1.57 o
   8   2 -10      117.75      108.73      2.84 o
   9   2 -10        4.14        5.24      1.02 o
  10   2 -10      102.63       95.22      2.77 o
  11   2 -10      105.83      109.39      2.94 o
  12   2 -10      275.78      271.47      5.82 o
  13   2 -10        3.62        0.93      0.95 o
  14   2 -10      110.16      111.01      3.76 o
  15   2 -10        4.36        3.66      1.36 o
  16   2 -10      490.58      498.70     11.72 o
  17   2 -10       14.75       15.72      2.21 o
  18   2 -10       79.86       75.71      4.34 o
  19   2 -10       53.08       54.10      3.89 o
  20   2 -10       77.84       76.84      4.56 o
  21   2 -10       52.39       47.55      3.86 o
  22   2 -10       23.32       26.68      3.27 o
  23   2 -10       20.26       20.53      3.13 o
  24   2 -10       27.46       33.88      3.76 o
   1   3 -10       58.22       56.63      2.28 o
   2   3 -10       13.84       12.94      1.33 o
   3   3 -10      284.44      292.24      4.77 o
   4   3 -10       15.15       15.07      1.43 o
   5   3 -10       68.81       63.44      2.46 o
   6   3 -10      446.11      450.19      7.29 o
   7   3 -10      198.71      188.58      4.13 o
   8   3 -10      414.84      425.79      7.17 o
   9   3 -10       37.70       35.35      2.25 o
  10   3 -10      184.42      176.78      3.93 o
  11   3 -10       19.90       16.22      1.61 o
  12   3 -10       96.14      101.78      3.34 o
  13   3 -10        2.72        3.35      1.18 o
  14   3 -10       30.43       29.58      2.09 o
  15   3 -10       61.36       57.61      2.82 o
  16   3 -10       19.62       18.87      2.63 o
  17   3 -10       12.66        9.92      1.97 o
  18   3 -10       41.14       38.83      3.13 o
  19   3 -10       38.02       42.21      3.79 o
  20   3 -10       41.89       41.06      3.85 o
  21   3 -10        8.26       11.17      2.68 o
   0   4 -10       57.15       63.71      3.68 o
   1   4 -10      216.51      222.23      4.32 o
   2   4 -10       92.10       92.75      2.98 o
   3   4 -10       41.90       39.95      2.28 o
   4   4 -10       23.91       26.91      1.95 o
   5   4 -10      110.85      108.73      3.44 o
   6   4 -10       29.45       32.00      2.21 o
   7   4 -10        6.49        4.73      1.19 o
   8   4 -10       20.11       21.10      1.81 o
   9   4 -10       64.95       62.93      3.51 o
  10   4 -10       57.69       62.70      3.00 o
  11   4 -10       81.24       83.09      3.41 o
  12   4 -10       55.36       54.98      3.41 o
  13   4 -10       12.62       12.69      1.86 o
  14   4 -10       40.93       41.01      2.90 o
  15   4 -10      104.79      103.45      3.77 o
  16   4 -10       31.12       31.94      2.74 o
   1   5 -10       10.61       12.08      1.98 o
   2   5 -10        6.33        5.95      1.54 o
   3   5 -10       96.01       99.70      3.62 o
   4   5 -10       14.35       14.32      1.82 o
   5   5 -10        6.73        7.02      1.89 o
   6   5 -10       15.63       13.25      2.43 o
   2   0  -9      228.10      245.13      3.26 o
   4   0  -9      539.35      555.47      6.13 o
   6   0  -9     1791.56     1835.88     13.93 o
   8   0  -9     1103.41     1062.28      9.52 o
  10   0  -9      349.00      327.42      5.28 o
  12   0  -9      639.87      636.77      9.04 o
  14   0  -9      517.81      502.92      7.90 o
  16   0  -9       47.28       45.07      3.26 o
  18   0  -9      178.09      168.26      6.62 o
  20   0  -9      186.50      187.16      7.27 o
  22   0  -9      151.77      160.08     10.74 o
  24   0  -9      144.70      160.70     11.22 o
  26   0  -9      100.09       80.03      8.92 o
   0   1  -9      866.23      855.94      8.80 o
   1   1  -9      157.87      145.35      2.16 o
   2   1  -9     1047.26     1060.29      7.93 o
   3   1  -9       62.59       62.60      1.52 o
   4   1  -9      456.09      431.56      4.38 o
   5   1  -9       73.63       67.32      1.54 o
   6   1  -9       41.66       36.81      1.25 o
   7   1  -9       45.24       49.55      1.91 o
   8   1  -9       53.18       52.51      1.49 o
   9   1  -9      104.00      100.94      2.10 o
  10   1  -9      118.74      118.37      2.31 o
  11   1  -9       72.69       74.53      1.94 o
  12   1  -9      295.62      292.75      4.00 o
  13   1  -9      114.47      111.25      2.68 o
  14   1  -9      222.56      208.50      4.24 o
  15   1  -9       17.62       16.12      1.54 o
  16   1  -9      324.86      318.51      5.51 o
  17   1  -9       57.68       56.78      2.61 o
  18   1  -9      166.23      164.18      4.66 o
  19   1  -9       18.50       17.89      1.73 o
  20   1  -9       31.75       28.34      2.18 o
  21   1  -9       63.46       69.31      3.13 o
  22   1  -9        4.17        3.83      1.62 o
  23   1  -9       17.69       12.59      2.54 o
  24   1  -9       11.59       12.66      2.96 o
  25   1  -9       14.74       10.25      2.95 o
  26   1  -9       44.44       53.00      5.06 o
   1   2  -9        2.50        4.40      0.88 o
   2   2  -9      285.58      290.53      4.07 o
   3   2  -9       32.70       34.07      1.55 o
   4   2  -9      183.48      178.03      3.01 o
   5   2  -9      234.06      241.61      3.55 o
   6   2  -9      433.99      423.57      4.95 o
   7   2  -9       42.92       42.65      2.36 o
   8   2  -9      531.50      524.48      6.38 o
   9   2  -9      223.38      209.76      4.56 o
  10   2  -9      376.43      357.10      5.17 o
  11   2  -9       17.16       18.70      1.49 o
  12   2  -9      302.74      284.12      4.67 o
  13   2  -9       25.93       26.70      1.77 o
  14   2  -9        0.78        1.28      0.89 o
  15   2  -9       30.32       28.14      1.92 o
  16   2  -9        1.61        0.90      1.07 o
  17   2  -9       47.85       47.55      3.19 o
  18   2  -9       37.15       36.70      4.48 o
  19   2  -9       64.67       64.42      5.83 o
  20   2  -9       32.66       34.11      3.35 o
  21   2  -9       32.24       39.38      4.30 o
  22   2  -9       73.27       85.09      4.82 o
  23   2  -9       28.93       33.82      6.10 o
  24   2  -9      103.70      114.50      6.26 o
  25   2  -9       18.41       18.13      3.43 o
   0   3  -9       21.39       24.59      2.70 o
   1   3  -9       98.42       92.31      2.83 o
   2   3  -9      357.18      352.60      5.11 o
   3   3  -9       80.81       80.33      2.52 o
   4   3  -9       66.52       70.62      2.39 o
   5   3  -9      152.63      155.77      3.19 o
   6   3  -9       17.09       13.66      1.41 o
   7   3  -9      233.73      233.06      4.62 o
   8   3  -9       29.41       29.27      2.00 o
   9   3  -9      228.82      225.03      4.87 o
  10   3  -9       91.97       90.14      2.88 o
  11   3  -9      119.00      114.11      3.19 o
  12   3  -9       50.51       50.16      2.34 o
  13   3  -9      124.09      120.24      3.35 o
  14   3  -9       48.10       50.54      2.47 o
  15   3  -9       50.89       55.29      2.59 o
  16   3  -9      104.06      108.47      3.75 o
  17   3  -9       53.08       54.14      3.12 o
  18   3  -9      105.49      127.99      4.67 o
  19   3  -9       54.51       58.35      4.12 o
  20   3  -9       26.11       30.31      3.40 o
  21   3  -9       70.94       67.82      4.54 o
  22   3  -9       63.65       57.75      4.47 o
   1   4  -9       59.68       61.88      2.43 o
   2   4  -9        7.08        8.33      1.21 o
   3   4  -9      191.51      201.06      3.97 o
   4   4  -9       35.69       35.84      2.42 o
   5   4  -9       77.11       82.86      2.88 o
   6   4  -9      232.15      243.35      4.58 o
   7   4  -9       20.56       19.62      1.68 o
   8   4  -9       27.18       27.65      1.93 o
   9   4  -9      187.27      203.38      4.68 o
  10   4  -9       69.53       77.66      3.93 o
  11   4  -9       46.93       50.60      2.75 o
  12   4  -9       26.96       29.99      2.18 o
  13   4  -9       53.36       57.84      2.95 o
  14   4  -9       27.23       26.06      2.34 o
  15   4  -9      125.28      136.96      7.03 o
  16   4  -9        3.99        6.26      1.57 o
  17   4  -9       29.46       31.42      2.68 o
   0   5  -9       31.40       38.55      3.65 o
   1   5  -9       69.06       79.25      3.19 o
   2   5  -9       25.91       27.06      2.30 o
   3   5  -9        8.26        6.54      1.69 o
   4   5  -9        6.94        6.71      1.72 o
   5   5  -9       20.14       23.08      2.47 o
   6   5  -9        9.43        9.69      1.87 o
   7   5  -9       19.63       20.14      2.41 o
   8   5  -9       33.53       30.40      2.78 o
   0   0  -8      656.47      777.88      9.60 o
   2   0  -8     1146.74     1288.90      9.93 o
   4   0  -8     1824.79     1963.19     16.14 o
   6   0  -8      133.14      150.95      2.38 o
   8   0  -8       44.50       60.33      1.81 o
  10   0  -8      603.53      627.60      7.73 o
  12   0  -8      224.53      190.51      4.21 o
  14   0  -8      236.71      222.99      4.60 o
  16   0  -8      400.27      393.49     12.39 o
  18   0  -8      153.78      150.71      7.22 o
  20   0  -8      232.04      220.80      7.75 o
  22   0  -8        8.88        6.36      3.76 o
  24   0  -8       40.46       34.10      6.17 o
  26   0  -8      183.71      167.72     11.90 o
   1   1  -8      648.69      653.06      5.29 o
   2   1  -8       98.13      108.10      1.78 o
   3   1  -8       79.35      114.30      1.90 o
   4   1  -8       57.11       53.25      1.50 o
   5   1  -8      189.89      206.79      2.41 o
   6   1  -8     1142.03     1139.26      7.78 o
   7   1  -8      163.17      182.39      2.35 o
   8   1  -8      463.81      433.83      4.47 o
   9   1  -8       25.04       34.90      1.31 o
  10   1  -8      228.18      235.73      3.19 o
  11   1  -8      246.00      213.23      3.09 o
  12   1  -8      185.21      184.06      3.21 o
  13   1  -8       50.96       46.21      1.74 o
  14   1  -8       40.70       39.58      1.83 o
  15   1  -8       33.46       27.69      1.76 o
  16   1  -8       48.33       49.78      2.41 o
  17   1  -8      514.57      504.82      7.73 o
  18   1  -8      124.08      126.42      3.44 o
  19   1  -8       37.89       35.04      2.28 o
  20   1  -8      161.92      177.04      5.47 o
  21   1  -8       56.64       52.06      2.76 o
  22   1  -8      252.29      264.75      5.71 o
  23   1  -8       36.48       32.54      2.59 o
  24   1  -8       81.01       79.37      4.74 o
  25   1  -8       17.55       16.78      3.10 o
  26   1  -8       95.94       96.76      8.31 o
  27   1  -8       17.07       19.90      3.57 o
   0   2  -8       11.12       15.84      1.70 o
   1   2  -8      591.28      606.54      6.60 o
   2   2  -8     1007.96      991.70      9.33 o
   3   2  -8      129.65      129.58      2.36 o
   4   2  -8       31.93       31.25      1.36 o
   5   2  -8       27.22       23.30      1.29 o
   6   2  -8       77.34       94.58      2.43 o
   7   2  -8      134.09      129.54      2.59 o
   8   2  -8       96.32       87.83      2.37 o
   9   2  -8       32.22       31.42      1.65 o
  10   2  -8       82.25       74.40      2.30 o
  11   2  -8      204.98      186.93      3.56 o
  12   2  -8       75.06       79.63      2.96 o
  13   2  -8      220.60      214.30      3.96 o
  14   2  -8      466.59      444.96      7.60 o
  15   2  -8        7.25        5.62      1.13 o
  16   2  -8       77.44       72.23      2.86 o
  17   2  -8       52.87       52.40      3.10 o
  18   2  -8       73.46       71.73      5.08 o
  19   2  -8        3.37        3.94      1.77 o
  20   2  -8       76.09       71.60      4.67 o
  21   2  -8       39.05       42.41      3.95 o
  22   2  -8       19.27       16.64      2.67 o
  23   2  -8        2.86        2.63      2.03 o
  24   2  -8       23.92       20.40      3.41 o
  25   2  -8       24.76       27.38      4.36 o
   1   3  -8       14.41       15.04      1.29 o
   2   3  -8      323.43      326.98      4.73 o
   3   3  -8      109.35      113.47      2.63 o
   4   3  -8       33.74       29.83      1.59 o
   5   3  -8      158.79      161.72      3.41 o
   6   3  -8      150.66      148.29      3.77 o
   7   3  -8       85.45       90.22      2.88 o
   8   3  -8       21.21       20.08      1.82 o
   9   3  -8       25.52       21.97      1.74 o
  10   3  -8      105.91      107.20      3.78 o
  11   3  -8        1.73        2.96      0.99 o
  12   3  -8       99.15      102.40      2.99 o
  13   3  -8       18.29       14.21      1.49 o
  14   3  -8       23.09       21.09      1.74 o
  15   3  -8       15.11       13.08      1.54 o
  16   3  -8       39.61       40.29      2.30 o
  17   3  -8       61.84       62.22      3.02 o
  18   3  -8        6.73        7.56      1.84 o
  19   3  -8       27.10       27.20      2.70 o
  20   3  -8       48.84       47.70      3.87 o
  21   3  -8      106.27      102.08      5.22 o
  22   3  -8        9.59        4.72      2.30 o
  23   3  -8      104.70      112.01      5.73 o
   0   4  -8       22.97       21.20      2.26 o
   1   4  -8       22.76       25.11      1.69 o
   2   4  -8       58.08       63.12      2.49 o
   3   4  -8       60.50       66.50      2.41 o
   4   4  -8       57.93       55.73      2.38 o
   5   4  -8      110.66      111.36      2.95 o
   6   4  -8       92.11       89.94      2.84 o
   7   4  -8       13.22       15.03      1.55 o
   8   4  -8       11.53       10.76      1.50 o
   9   4  -8      117.13      114.70      3.48 o
  10   4  -8       14.38       13.01      1.59 o
  11   4  -8        1.14        1.95      1.11 o
  12   4  -8        6.35        4.26      1.29 o
  13   4  -8       42.65       47.02      2.61 o
  14   4  -8        2.33        1.64      1.27 o
  15   4  -8        2.33        4.40      1.49 o
  16   4  -8       80.41       94.62      3.48 o
  17   4  -8        5.07        6.02      1.61 o
  18   4  -8        8.83        7.42      1.82 o
   1   5  -8       45.06       53.40      2.48 o
   2   5  -8        3.50        3.91      1.51 o
   3   5  -8       24.37       25.24      2.34 o
   4   5  -8       20.39       17.39      2.12 o
   5   5  -8       32.81       36.80      3.39 o
   6   5  -8       59.37       61.53      3.21 o
   7   5  -8       23.73       27.27      2.42 o
   8   5  -8        1.53        2.67      1.38 o
   9   5  -8       60.42       72.20      3.44 o
  10   5  -8        1.41        0.01      1.42 o
   2   0  -7      715.16      758.54      6.77 o
   4   0  -7      390.85      454.43      4.71 o
   6   0  -7     1117.58     1313.84      9.59 o
   8   0  -7     1648.05     1721.12     14.31 o
  10   0  -7      101.17       83.99      1.98 o
  12   0  -7     1073.50     1066.03     12.65 o
  14   0  -7     1397.84     1352.16     15.61 o
  16   0  -7      597.20      584.79      8.49 o
  18   0  -7      110.77      119.10      8.65 o
  20   0  -7      252.82      262.43     10.36 o
  22   0  -7       73.27       69.18      7.01 o
  24   0  -7      398.84      381.54     17.36 o
  26   0  -7      114.92      121.87     10.16 o
  28   0  -7       11.94       10.23      4.87 o
   0   1  -7     1321.48     1418.71     14.18 o
   1   1  -7      333.10      355.62      3.66 o
   2   1  -7      802.92      792.41      7.62 o
   3   1  -7      391.38      467.17      4.32 o
   4   1  -7     1660.01     1765.81     12.08 o
   5   1  -7      148.51      147.49      2.09 o
   6   1  -7       38.79       57.39      1.26 o
   7   1  -7      428.00      459.79      3.94 o
   8   1  -7      427.72      469.39      4.18 o
   9   1  -7       39.97       46.85      1.24 o
  10   1  -7      328.02      346.89      3.66 o
  11   1  -7       57.75       52.09      1.52 o
  12   1  -7      497.21      498.46      5.05 o
  13   1  -7      603.14      589.77      5.93 o
  14   1  -7       73.33       73.37      2.32 o
  15   1  -7       65.96       67.83      2.40 o
  16   1  -7      976.80      959.85     10.65 o
  17   1  -7      257.18      254.88      4.73 o
  18   1  -7      152.91      156.95      4.17 o
  19   1  -7       19.42       15.21      1.68 o
  20   1  -7      193.09      206.55      4.76 o
  21   1  -7        7.13        6.93      1.82 o
  22   1  -7       16.05       17.28      2.04 o
  23   1  -7       90.17      101.14      3.90 o
  24   1  -7       16.30       15.15      2.69 o
  25   1  -7        3.17        4.17      2.10 o
  26   1  -7        6.37        4.35      2.49 o
  27   1  -7        0.99        3.84      2.67 o
   1   2  -7      186.05      201.95      3.29 o
   2   2  -7      115.48      121.33      2.40 o
   3   2  -7       24.63       22.37      1.23 o
   4   2  -7      369.51      353.82      4.27 o
   5   2  -7      207.91      212.67      4.05 o
   6   2  -7      440.81      450.10      4.96 o
   7   2  -7        7.15        4.97      0.78 o
   8   2  -7      676.17      621.21      7.13 o
   9   2  -7      107.02      112.88      2.92 o
  10   2  -7      773.59      744.90      7.69 o
  11   2  -7      103.41      105.81      2.61 o
  12   2  -7      449.62      432.12      5.62 o
  13   2  -7        9.05        6.72      1.09 o
  14   2  -7        2.99        3.36      0.95 o
  15   2  -7       92.06       87.04      2.53 o
  16   2  -7       29.72       30.06      1.99 o
  17   2  -7      108.24      115.64      4.12 o
  18   2  -7       22.74       22.22      2.28 o
  19   2  -7      218.86      219.94      6.57 o
  20   2  -7      642.01      653.32     12.40 o
  21   2  -7      177.83      170.43      6.94 o
  22   2  -7        2.21        1.94      1.74 o
  23   2  -7       10.60       12.66      2.41 o
  24   2  -7      192.27      219.61      8.08 o
  25   2  -7       14.67       16.80      3.25 o
  26   2  -7       12.53       12.52      4.22 o
   0   3  -7       41.06       41.27      2.43 o
   1   3  -7      216.36      218.55      3.80 o
   2   3  -7      507.50      509.09      5.74 o
   3   3  -7      224.09      215.29      3.48 o
   4   3  -7       31.93       27.34      1.60 o
   5   3  -7        7.66        7.36      1.04 o
   6   3  -7       46.21       47.93      1.98 o
   7   3  -7      343.53      327.59      5.20 o
   8   3  -7       63.67       70.96      2.80 o
   9   3  -7      239.54      235.76      4.43 o
  10   3  -7       43.42       41.51      2.13 o
  11   3  -7       13.63       14.80      1.52 o
  12   3  -7       91.46       85.60      3.50 o
  13   3  -7      196.33      196.98      4.86 o
  14   3  -7       78.18       83.33      2.66 o
  15   3  -7       62.34       66.42      2.61 o
  16   3  -7      197.12      193.80      4.13 o
  17   3  -7       26.38       28.91      2.01 o
  18   3  -7       20.87       23.78      2.41 o
  19   3  -7       63.65       62.58      3.52 o
  20   3  -7       11.79       10.42      2.46 o
  21   3  -7        3.53        5.05      2.22 o
  22   3  -7       40.31       37.06      3.62 o
  23   3  -7       19.16       20.23      3.05 o
   1   4  -7       41.23       47.00      2.03 o
   2   4  -7       87.16       93.79      2.65 o
   3   4  -7       25.44       23.50      1.54 o
   4   4  -7        0.45        1.62      0.85 o
   5   4  -7       45.96       49.16      2.38 o
   6   4  -7      125.89      131.63      3.20 o
   7   4  -7       54.73       54.07      2.35 o
   8   4  -7        5.11        6.91      1.22 o
   9   4  -7       55.34       50.18      2.34 o
  10   4  -7      142.69      143.09      4.13 o
  11   4  -7       12.29       14.33      1.52 o
  12   4  -7       46.89       52.84      2.48 o
  13   4  -7        4.89        4.75      1.32 o
  14   4  -7        7.10        6.92      1.42 o
  15   4  -7       26.62       23.34      2.05 o
  16   4  -7        8.48        8.08      2.02 o
  17   4  -7       28.97       26.84      2.19 o
  18   4  -7        5.38        7.67      1.70 o
  19   4  -7       49.74       54.56      3.58 o
   0   5  -7       12.81       12.12      2.27 o
   1   5  -7       24.07       26.18      2.11 o
   2   5  -7       15.94       18.45      2.03 o
   3   5  -7       30.59       33.92      2.51 o
   4   5  -7       77.67       71.01      3.23 o
   5   5  -7       46.51       54.51      2.94 o
   6   5  -7       36.73       35.64      2.57 o
   7   5  -7       13.29       13.05      1.78 o
   8   5  -7       35.88       34.69      2.43 o
   9   5  -7        7.65        9.12      1.77 o
  10   5  -7        1.68        1.30      1.57 o
  11   5  -7       25.33       26.26      2.68 o
   0   0  -6     3043.71     3232.61     34.36 o
   2   0  -6      719.72      754.57      8.07 o
   4   0  -6     2320.35     2514.51     20.48 o
   6   0  -6     1331.89     1588.16     12.16 o
   8   0  -6      755.28      815.87      7.22 o
  10   0  -6      376.47      367.96      4.19 o
  12   0  -6     1517.32     1434.76     15.62 o
  14   0  -6      329.76      314.04      5.44 o
  16   0  -6     4515.54     4472.41     46.80 o
  18   0  -6      206.36      196.70      7.00 o
  20   0  -6      168.18      168.25      6.77 o
  22   0  -6       30.31       26.25      4.23 o
  24   0  -6       48.87       42.01      5.42 o
  26   0  -6       98.05      121.52      9.92 o
  28   0  -6       69.20       67.37      8.46 o
   1   1  -6      587.45      651.66      6.02 o
   2   1  -6     1408.41     1551.49     11.86 o
   3   1  -6       50.58       48.15      1.20 o
   4   1  -6     1096.97     1153.40      8.27 o
   5   1  -6      636.95      712.16      5.69 o
   6   1  -6      826.65      885.04      6.54 o
   7   1  -6      160.99      165.65      2.14 o
   8   1  -6     2885.67     2982.44     17.60 o
   9   1  -6       48.00       79.11      1.52 o
  10   1  -6      192.16      188.09      2.50 o
  11   1  -6       11.87       10.43      0.80 o
  12   1  -6     3446.83     3286.27     21.09 o
  13   1  -6       40.68       33.74      1.78 o
  14   1  -6        6.19        5.23      0.79 o
  15   1  -6      124.69      118.30      2.77 o
  16   1  -6      183.72      178.87      4.54 o
  17   1  -6      287.31      278.09      4.84 o
  18   1  -6      109.85      104.39      3.29 o
  19   1  -6      260.42      265.57      5.29 o
  20   1  -6      270.96      283.14      6.01 o
  21   1  -6      102.12      106.13      3.53 o
  22   1  -6      143.68      149.45      4.51 o
  23   1  -6       23.10       28.27      2.41 o
  24   1  -6      173.04      178.14      5.03 o
  25   1  -6       15.57       13.95      2.93 o
  26   1  -6       31.04       28.65      3.40 o
  27   1  -6       81.15       75.14      6.85 o
  28   1  -6        8.69        7.25      2.87 o
   0   2  -6      987.51      995.87     12.48 o
   1   2  -6      471.47      513.29      5.34 o
   2   2  -6     1316.26     1331.67     10.51 o
   3   2  -6      229.76      210.98      3.25 o
   4   2  -6      312.84      292.49      4.44 o
   5   2  -6       14.79       17.08      1.03 o
   6   2  -6      255.57      254.44      3.42 o
   7   2  -6       54.14       49.93      1.57 o
   8   2  -6       18.90       14.50      1.01 o
   9   2  -6      412.75      357.37      4.65 o
  10   2  -6      291.22      282.77      4.14 o
  11   2  -6      360.62      336.30      4.64 o
  12   2  -6      208.17      208.26      3.81 o
  13   2  -6      125.04      119.90      2.77 o
  14   2  -6      194.72      182.97      3.36 o
  15   2  -6       33.47       34.84      1.72 o
  16   2  -6      466.75      459.81      6.88 o
  17   2  -6       92.75       91.42      3.82 o
  18   2  -6      138.36      142.65      5.53 o
  19   2  -6       12.69       15.43      1.68 o
  20   2  -6      492.85      506.85      7.94 o
  21   2  -6       43.73       53.63      5.31 o
  22   2  -6      146.86      136.19      8.61 o
  23   2  -6        1.91        0.02      1.90 o
  24   2  -6      110.37      120.11      6.15 o
  25   2  -6       10.76        9.85      2.87 o
  26   2  -6        5.78        7.87      2.86 o
   1   3  -6       37.99       36.36      1.57 o
   2   3  -6       76.80       79.31      2.07 o
   3   3  -6       62.28       64.35      2.03 o
   4   3  -6       18.45       19.52      1.33 o
   5   3  -6       66.42       59.22      2.03 o
   6   3  -6      552.16      540.90      6.34 o
   7   3  -6      531.44      533.38      6.70 o
   8   3  -6      660.81      622.53      7.52 o
   9   3  -6      314.08      317.87      5.05 o
  10   3  -6      137.91      139.09      3.32 o
  11   3  -6      367.16      357.90      5.56 o
  12   3  -6      102.06       93.65      3.10 o
  13   3  -6      145.02      144.26      3.14 o
  14   3  -6       35.42       33.92      2.26 o
  15   3  -6        3.35        3.55      1.07 o
  16   3  -6        0.98        0.97      1.01 o
  17   3  -6       13.03       11.60      1.46 o
  18   3  -6       39.37       42.97      2.71 o
  19   3  -6       29.56       26.91      2.52 o
  20   3  -6      170.94      155.31      5.81 o
  21   3  -6      119.21      117.59      6.06 o
  22   3  -6       34.43       36.77      4.08 o
  23   3  -6       68.03       68.42      4.53 o
  24   3  -6       76.01       75.33      5.33 o
   0   4  -6       21.07       21.80      2.04 o
   1   4  -6      129.55      133.82      2.93 o
   2   4  -6      118.48      124.49      2.86 o
   3   4  -6       31.07       30.56      1.55 o
   4   4  -6      489.40      495.53      7.33 o
   5   4  -6      155.18      152.49      3.08 o
   6   4  -6      311.83      326.49      5.46 o
   7   4  -6        2.75        4.20      1.21 o
   8   4  -6      126.58      128.05      3.83 o
   9   4  -6        4.31        6.10      1.31 o
  10   4  -6        1.21        1.64      1.12 o
  11   4  -6       79.20       79.74      4.42 o
  12   4  -6       52.35       50.32      2.97 o
  13   4  -6       51.61       55.11      3.71 o
  14   4  -6       23.50       24.28      2.32 o
  15   4  -6      142.90      148.79      3.89 o
  16   4  -6       79.84       71.88      2.98 o
  17   4  -6       14.93       19.69      1.86 o
  18   4  -6       31.89       33.84      2.41 o
  19   4  -6       13.60       11.91      2.11 o
  20   4  -6        0.32        0.02      1.70 o
   1   5  -6       88.63       89.68      2.99 o
   2   5  -6       33.82       36.25      2.62 o
   3   5  -6      137.92      148.63      4.44 o
   4   5  -6       15.72       18.30      1.85 o
   5   5  -6       61.10       61.80      2.96 o
   6   5  -6        2.64        3.97      1.32 o
   7   5  -6       35.56       38.34      2.37 o
   8   5  -6       26.71       21.85      2.13 o
   9   5  -6       14.36       15.52      2.03 o
  10   5  -6       27.33       26.07      2.77 o
  11   5  -6       35.18       29.25      2.57 o
  12   5  -6       10.53        8.51      2.10 o
   2   0  -5     2100.55     2282.93     22.57 o
   4   0  -5     4168.98     4651.22     40.77 o
   6   0  -5     7906.99     8600.66     57.22 o
   8   0  -5     1349.50     1461.32     12.77 o
  10   0  -5      841.28      838.79      7.80 o
  12   0  -5     1179.72     1194.29     10.09 o
  14   0  -5     1889.27     1774.94     18.54 o
  16   0  -5     1025.91      986.53     12.12 o
  18   0  -5       91.52       84.10      6.15 o
  20   0  -5      209.48      217.71      9.07 o
  22   0  -5      400.28      382.51     13.00 o
  24   0  -5       61.30       61.12      6.63 o
  26   0  -5       27.28       25.60      5.81 o
  28   0  -5       20.39       17.34      5.33 o
   0   1  -5      400.59      389.53      5.71 o
   1   1  -5      173.79      207.59      3.41 o
   2   1  -5     2491.05     2592.65     19.08 o
   3   1  -5      430.24      490.84      5.03 o
   4   1  -5      347.77      357.02      3.49 o
   5   1  -5       25.78       33.11      0.99 o
   6   1  -5      530.84      602.25      4.97 o
   7   1  -5      632.86      718.97      5.52 o
   8   1  -5      486.72      488.67      4.25 o
   9   1  -5      121.75      136.37      2.09 o
  10   1  -5      591.59      578.09      5.67 o
  11   1  -5      146.12      117.27      2.46 o
  12   1  -5      310.90      305.56      3.46 o
  13   1  -5     1640.30     1586.14     10.64 o
  14   1  -5     1510.66     1408.14     10.17 o
  15   1  -5       49.53       49.39      1.74 o
  16   1  -5      910.00      902.24      9.21 o
  17   1  -5       25.23       25.51      1.70 o
  18   1  -5     1111.57     1091.91     12.49 o
  19   1  -5       63.83       63.23      2.68 o
  20   1  -5      138.43      140.97      3.83 o
  21   1  -5        7.32        8.15      1.60 o
  22   1  -5       33.60       32.47      2.41 o
  23   1  -5       33.06       35.34      3.13 o
  24   1  -5       22.20       24.18      2.33 o
  25   1  -5        2.50        3.98      1.93 o
  26   1  -5       42.50       45.83      3.92 o
  27   1  -5        0.53        2.74      2.17 o
  28   1  -5       12.28       15.89      4.92 o
   1   2  -5      244.96      252.52      3.20 o
   2   2  -5      327.68      325.93      3.80 o
   3   2  -5      140.45      167.13      2.59 o
   4   2  -5       71.71       71.12      1.70 o
   5   2  -5      453.54      469.01      4.87 o
   6   2  -5      937.44      910.61      7.29 o
   7   2  -5      121.87      130.03      2.20 o
   8   2  -5      554.36      535.62      5.42 o
   9   2  -5      764.11      762.61      7.08 o
  10   2  -5     3399.29     3269.87     23.60 o
  11   2  -5      234.54      242.87      3.60 o
  12   2  -5      612.61      564.63      6.17 o
  13   2  -5      103.27       96.51      2.29 o
  14   2  -5      163.29      161.36      2.95 o
  15   2  -5       55.97       58.45      1.85 o
  16   2  -5      124.53      118.75      3.38 o
  17   2  -5       24.70       28.10      1.72 o
  18   2  -5       15.05       16.20      2.04 o
  19   2  -5      107.84      113.99      5.66 o
  20   2  -5      150.01      151.18      4.94 o
  21   2  -5       25.30       20.36      2.06 o
  22   2  -5       80.53       81.59      6.70 o
  23   2  -5        0.96        0.24      1.81 o
  24   2  -5       22.12       26.93      3.51 o
  25   2  -5       23.14       21.44      3.42 o
  26   2  -5       86.68       91.23      5.61 o
  27   2  -5        1.78        3.21      2.53 o
   0   3  -5      407.23      430.51      6.88 o
   1   3  -5       51.16       46.84      1.60 o
   2   3  -5      897.47      900.30      8.26 o
   3   3  -5       55.19       54.02      1.72 o
   4   3  -5      174.33      187.33      3.02 o
   5   3  -5       57.49       55.85      1.74 o
   6   3  -5      248.28      255.45      4.02 o
   7   3  -5      287.35      280.81      3.97 o
   8   3  -5       82.28       78.97      2.29 o
   9   3  -5      513.60      494.08      6.07 o
  10   3  -5       45.18       42.73      2.18 o
  11   3  -5       27.60       28.44      1.60 o
  12   3  -5       86.36       86.33      2.52 o
  13   3  -5       97.22      101.40      2.70 o
  14   3  -5      190.20      194.87      3.68 o
  15   3  -5       20.65       19.47      1.78 o
  16   3  -5       60.08       54.29      2.33 o
  17   3  -5      116.22      131.77      3.66 o
  18   3  -5       86.00       90.58      3.55 o
  19   3  -5      173.85      174.54      5.09 o
  20   3  -5       23.87       17.81      2.66 o
  21   3  -5       15.52       13.13      2.30 o
  22   3  -5      140.01      132.90      5.14 o
  23   3  -5       13.72       10.34      2.47 o
  24   3  -5       25.27       18.50      3.24 o
   1   4  -5        6.59        7.37      1.00 o
   2   4  -5       37.27       34.46      1.52 o
   3   4  -5       15.31       16.94      1.22 o
   4   4  -5       65.77       66.37      2.38 o
   5   4  -5      167.95      170.65      3.57 o
   6   4  -5      246.10      234.89      4.64 o
   7   4  -5      144.90      154.76      3.63 o
   8   4  -5       49.87       48.26      2.41 o
   9   4  -5      214.15      216.20      4.34 o
  10   4  -5       28.24       24.52      1.85 o
  11   4  -5      101.67       99.81      3.37 o
  12   4  -5        2.14        2.64      1.14 o
  13   4  -5        3.76        3.96      1.34 o
  14   4  -5        9.18       10.20      1.67 o
  15   4  -5       91.20       92.34      3.74 o
  16   4  -5       17.52       18.81      2.14 o
  17   4  -5        2.60        2.22      1.69 o
  18   4  -5        8.35        8.30      1.82 o
  19   4  -5       10.19       10.37      2.05 o
  20   4  -5       17.44       17.04      2.42 o
   0   5  -5       21.47       20.60      2.62 o
   1   5  -5       56.02       64.31      2.74 o
   2   5  -5      138.93      151.69      3.60 o
   3   5  -5       29.40       27.49      1.90 o
   4   5  -5      111.75      116.91      3.41 o
   5   5  -5       26.99       30.63      1.92 o
   6   5  -5      107.19      109.08      3.99 o
   7   5  -5       31.19       29.46      2.19 o
   8   5  -5       61.57       61.42      2.96 o
   9   5  -5        0.08        1.77      1.35 o
  10   5  -5        4.55        5.76      1.61 o
  11   5  -5        2.35        3.72      1.60 o
  12   5  -5        0.18        1.20      1.55 o
  13   5  -5       98.92       99.86      4.57 o
   0   0  -4     8292.07     9169.62    193.95 o
   2   0  -4     2695.46     2931.81     44.49 o
   4   0  -4      390.12      365.41      4.42 o
   6   0  -4      346.63      328.00      3.77 o
   8   0  -4      133.69      118.57      1.96 o
  10   0  -4      318.26      359.79      4.04 o
  12   0  -4      841.64      759.53     13.81 o
  14   0  -4     1641.65     1626.25     15.74 o
  16   0  -4      517.53      484.67      6.57 o
  18   0  -4      753.59      723.07     12.11 o
  20   0  -4      177.52      177.96      6.84 o
  22   0  -4       22.69       21.30      3.24 o
  24   0  -4       77.85       72.15     11.55 o
  26   0  -4      119.73      119.10      9.78 o
  28   0  -4       12.07       15.71      5.18 o
   1   1  -4       82.74       90.95      1.71 o
   2   1  -4       61.55       68.78      1.49 o
   3   1  -4      108.48      106.15      1.82 o
   4   1  -4     3453.70     3547.82     24.03 o
   5   1  -4      280.70      298.13      3.05 o
   6   1  -4     1051.83     1001.36      7.15 o
   7   1  -4      332.16      347.22      3.19 o
   8   1  -4     1387.46     1338.36      9.93 o
   9   1  -4       79.72       81.65      1.48 o
  10   1  -4     1013.26     1002.07      7.50 o
  11   1  -4       36.16       36.65      1.21 o
  12   1  -4      315.96      307.27      3.16 o
  13   1  -4       17.81       19.24      0.85 o
  14   1  -4      384.64      362.53      4.09 o
  15   1  -4       15.41       16.55      1.23 o
  16   1  -4       59.22       63.46      2.71 o
  17   1  -4      291.91      297.59      6.18 o
  18   1  -4      195.14      189.35      3.90 o
  19   1  -4       47.36       51.12      2.28 o
  20   1  -4       66.05       70.31      2.68 o
  21   1  -4        3.36        2.08      1.83 o
  22   1  -4      275.22      285.21      7.68 o
  23   1  -4       39.27       49.19      3.72 o
  24   1  -4       45.99       46.47      2.83 o
  25   1  -4        9.98        9.46      2.33 o
  26   1  -4       67.61       74.68      4.66 o
  27   1  -4       28.64       25.30      3.33 o
  28   1  -4       49.00       40.45      4.50 o
  29   1  -4        9.76        7.78      4.90 o
   0   2  -4     1782.69     1673.43     15.14 o
   1   2  -4      651.02      685.46      5.51 o
   2   2  -4      786.99      764.17      6.15 o
   3   2  -4       19.53       17.54      0.87 o
   4   2  -4      657.80      653.92      5.75 o
   5   2  -4      129.73      137.95      2.05 o
   6   2  -4      266.03      276.85      3.09 o
   7   2  -4       56.71       53.24      1.29 o
   8   2  -4      278.22      278.37      3.13 o
   9   2  -4      111.03      114.48      2.20 o
  10   2  -4       81.27       69.41      1.89 o
  11   2  -4      403.04      371.32      4.33 o
  12   2  -4       94.95       94.94      2.14 o
  13   2  -4      333.24      315.37      4.08 o
  14   2  -4      339.29      316.66      4.17 o
  15   2  -4       16.69       17.35      1.17 o
  16   2  -4      184.38      179.29      3.77 o
  17   2  -4       54.02       53.26      1.99 o
  18   2  -4      347.84      348.21      5.51 o
  19   2  -4       57.14       58.28      2.55 o
  20   2  -4      188.97      192.23      5.86 o
  21   2  -4       39.79       42.77      3.52 o
  22   2  -4       10.77       10.23      1.78 o
  23   2  -4        7.29        8.18      1.92 o
  24   2  -4       55.28       53.49      5.13 o
  25   2  -4        4.03        3.47      2.33 o
  26   2  -4       12.70       10.92      2.90 o
  27   2  -4       16.49       13.62      3.15 o
   1   3  -4      132.16      138.22      2.31 o
   2   3  -4      361.13      365.70      4.00 o
   3   3  -4      154.29      151.72      2.43 o
   4   3  -4       76.15       66.34      1.78 o
   5   3  -4      108.24      105.73      2.02 o
   6   3  -4      399.66      401.40      4.21 o
   7   3  -4      210.67      196.28      2.98 o
   8   3  -4      206.67      203.07      3.15 o
   9   3  -4      367.87      357.51      4.48 o
  10   3  -4      508.25      496.96      6.40 o
  11   3  -4       77.19       82.15      2.34 o
  12   3  -4       36.36       38.72      1.79 o
  13   3  -4      141.35      145.14      3.04 o
  14   3  -4       61.13       63.95      2.24 o
  15   3  -4       60.21       60.24      2.26 o
  16   3  -4       32.32       32.31      1.86 o
  17   3  -4       93.02       92.89      3.22 o
  18   3  -4        4.99        8.69      1.43 o
  19   3  -4        5.54        5.26      1.40 o
  20   3  -4       16.61       15.01      2.20 o
  21   3  -4      124.98      130.69      4.61 o
  22   3  -4      140.07      154.43      6.41 o
  23   3  -4       99.77       96.78      4.65 o
  24   3  -4       29.73       24.40      3.50 o
  25   3  -4        1.38        2.07      2.26 o
   0   4  -4       62.77       68.60      2.86 o
   1   4  -4      164.08      173.65      3.07 o
   2   4  -4      213.92      215.93      3.38 o
   3   4  -4       25.26       24.10      1.71 o
   4   4  -4      201.06      209.44      3.83 o
   5   4  -4      358.81      366.23      5.05 o
   6   4  -4      288.54      296.96      4.68 o
   7   4  -4      137.07      136.08      3.16 o
   8   4  -4       25.41       21.02      2.21 o
   9   4  -4      151.29      147.67      3.50 o
  10   4  -4        5.48        4.56      1.12 o
  11   4  -4      144.38      138.32      4.47 o
  12   4  -4       41.06       38.59      2.32 o
  13   4  -4       27.23       31.81      2.21 o
  14   4  -4       52.63       58.03      2.84 o
  15   4  -4      106.55      115.28      4.38 o
  16   4  -4        2.02        2.11      1.44 o
  17   4  -4       45.46       52.45      3.11 o
  18   4  -4       32.64       39.93      2.96 o
  19   4  -4       28.20       30.22      2.82 o
  20   4  -4        3.20        3.28      1.66 o
  21   4  -4       58.57       58.83      3.62 o
   1   5  -4       80.33       84.27      2.96 o
   2   5  -4        3.16        3.79      1.07 o
   3   5  -4      212.32      223.41      4.22 o
   4   5  -4       47.69       52.27      2.51 o
   5   5  -4       10.37       11.97      1.45 o
   6   5  -4       45.62       50.26      2.75 o
   7   5  -4       52.86       58.91      2.63 o
   8   5  -4       88.58       87.34      3.15 o
   9   5  -4       38.17       38.90      2.43 o
  10   5  -4        3.56        4.94      1.51 o
  11   5  -4        2.90        2.76      1.47 o
  12   5  -4       49.54       44.92      5.06 o
  13   5  -4       68.08       75.25      5.44 o
  14   5  -4        0.25        0.33      1.92 o
   2   0  -3      916.24     1012.59     13.48 o
   4   0  -3     1534.99     1654.30     17.88 o
   6   0  -3      222.18      219.38      3.48 o
   8   0  -3     3320.93     3387.15     26.18 o
  10   0  -3     1120.23     1146.03      9.54 o
  12   0  -3      692.72      676.55      6.78 o
  14   0  -3      280.99      263.96      4.23 o
  16   0  -3       69.55       66.92      2.17 o
  18   0  -3      171.47      185.68      6.71 o
  20   0  -3       36.14       39.98      3.71 o
  22   0  -3      199.64      197.58      9.45 o
  24   0  -3      314.96      332.84     12.54 o
  26   0  -3       62.91       55.34      7.27 o
  28   0  -3       13.54       12.43      5.01 o
   0   1  -3     2542.57     2538.19     22.30 o
   1   1  -3      182.57      178.84      2.29 o
   2   1  -3      500.25      511.08      5.23 o
   3   1  -3      262.05      253.07      2.65 o
   4   1  -3     1146.26     1097.30      7.59 o
   5   1  -3      180.57      208.21      2.25 o
   6   1  -3      190.08      191.22      2.12 o
   7   1  -3      183.52      206.98      2.33 o
   8   1  -3       85.82       81.32      1.40 o
   9   1  -3      133.48      141.02      1.82 o
  10   1  -3      236.55      236.78      2.45 o
  11   1  -3       84.67       85.06      1.51 o
  12   1  -3      561.38      559.32      4.58 o
  13   1  -3       54.87       55.70      1.35 o
  14   1  -3      439.78      444.94      4.23 o
  15   1  -3       62.91       53.91      2.09 o
  16   1  -3      231.90      224.57      4.17 o
  17   1  -3      355.16      344.89      9.25 o
  18   1  -3      142.59      137.65      3.76 o
  19   1  -3       27.75       25.39      1.81 o
  20   1  -3       85.88       94.08      3.86 o
  21   1  -3       11.97        8.53      1.48 o
  22   1  -3        3.70        5.46      1.37 o
  23   1  -3       77.85       72.88      3.30 o
  24   1  -3       11.51        8.49      1.72 o
  25   1  -3       23.58       23.03      2.98 o
  26   1  -3      109.09      112.82      5.43 o
  27   1  -3       13.75       11.51      3.41 o
  28   1  -3       70.74       67.86      5.30 o
  29   1  -3        2.50        4.23      2.79 o
   1   2  -3      113.21      135.34      1.64 o
   2   2  -3      193.86      196.71      2.32 o
   3   2  -3      354.45      376.39      4.33 o
   4   2  -3      458.92      418.53      3.83 o
   5   2  -3      107.29      104.32      1.68 o
   6   2  -3      528.26      527.34      4.58 o
   7   2  -3      121.83      127.34      2.04 o
   8   2  -3      463.29      424.55      3.90 o
   9   2  -3       27.10       26.46      1.00 o
  10   2  -3      120.70      124.60      2.04 o
  11   2  -3       51.66       43.76      1.40 o
  12   2  -3        6.32        5.06      0.79 o
  13   2  -3      133.92      120.91      2.39 o
  14   2  -3      126.36      114.15      2.21 o
  15   2  -3      121.42      115.08      2.40 o
  16   2  -3       10.18        7.82      1.01 o
  17   2  -3       17.06       13.82      1.39 o
  18   2  -3       96.79      101.53      2.89 o
  19   2  -3      208.62      215.76      4.43 o
  20   2  -3      236.72      241.33      4.85 o
  21   2  -3       65.89       66.43      2.99 o
  22   2  -3      115.75      132.56      4.03 o
  23   2  -3        7.95        5.01      1.52 o
  24   2  -3       28.28       26.42      2.49 o
  25   2  -3       25.72       26.22      3.57 o
  26   2  -3       14.45       18.78      3.26 o
  27   2  -3       22.96       20.69      6.38 o
   0   3  -3      456.64      436.19      6.45 o
   1   3  -3      321.27      324.59      3.13 o
   2   3  -3       95.13       84.44      1.55 o
   3   3  -3      128.79      137.48      2.06 o
   4   3  -3      110.76      107.02      2.05 o
   5   3  -3      236.89      240.78      3.25 o
   6   3  -3      123.19      126.05      2.51 o
   7   3  -3      306.07      309.25      4.39 o
   8   3  -3       52.62       48.77      1.57 o
   9   3  -3      133.30      123.16      2.26 o
  10   3  -3       25.95       26.53      1.28 o
  11   3  -3      256.43      255.11      3.90 o
  12   3  -3       94.75       84.00      2.47 o
  13   3  -3       23.05       24.24      1.46 o
  14   3  -3       31.32       32.08      1.81 o
  15   3  -3      168.20      163.66      3.32 o
  16   3  -3      125.31      119.20      3.10 o
  17   3  -3       28.50       32.57      2.06 o
  18   3  -3       78.84       87.37      3.04 o
  19   3  -3        2.44        3.31      1.30 o
  20   3  -3        6.78        4.96      1.56 o
  21   3  -3       81.74       79.06      3.63 o
  22   3  -3       17.33       14.13      2.22 o
  23   3  -3       74.67       90.73      5.07 o
  24   3  -3       54.04       48.60      4.05 o
  25   3  -3       16.02       14.57      3.12 o
   1   4  -3       85.67       84.76      2.20 o
   2   4  -3       20.23       19.94      1.34 o
   3   4  -3      189.81      195.29      3.54 o
   4   4  -3      107.20      103.09      2.58 o
   5   4  -3       15.72       17.16      1.32 o
   6   4  -3        0.58        0.07      0.75 o
   7   4  -3      107.59      108.16      2.76 o
   8   4  -3       12.32        9.65      1.44 o
   9   4  -3       80.54       76.74      3.20 o
  10   4  -3      119.85      120.45      3.17 o
  11   4  -3       22.07       22.96      1.81 o
  12   4  -3       39.39       35.42      2.21 o
  13   4  -3       18.68       19.00      1.78 o
  14   4  -3        6.80        6.50      1.55 o
  15   4  -3       75.57       79.48      3.40 o
  16   4  -3        3.57        3.42      1.51 o
  17   4  -3        3.24        3.53      1.58 o
  18   4  -3        9.75        6.34      1.85 o
  19   4  -3       73.42       80.10      4.10 o
  20   4  -3       74.76       84.42      3.66 o
  21   4  -3       22.13       18.99      2.34 o
   0   5  -3       35.29       38.29      3.05 o
   1   5  -3       18.51       22.99      1.81 o
   2   5  -3        4.19        3.63      1.18 o
   3   5  -3       66.61       67.08      2.38 o
   4   5  -3       11.14       10.42      1.31 o
   5   5  -3       49.38       51.49      2.28 o
   6   5  -3       18.30       17.87      1.58 o
   7   5  -3        9.69       10.29      1.37 o
   8   5  -3       31.10       29.96      2.36 o
   9   5  -3        6.20        6.27      1.36 o
  10   5  -3        6.85        7.22      1.71 o
  11   5  -3       75.39       76.42      3.60 o
  12   5  -3       15.58       16.02      2.14 o
  13   5  -3       27.27       22.24      2.48 o
  14   5  -3       12.73       12.09      2.45 o
   0   0  -2      814.97      954.80     20.68 o
   2   0  -2     6633.62     7325.06     93.31 o
   4   0  -2     4901.66     5052.41     51.58 o
   6   0  -2      985.87     1019.98     11.91 o
   8   0  -2     1162.14     1196.39     10.13 o
  10   0  -2     1631.17     1713.13     15.25 o
  12   0  -2      884.78      940.33      7.86 o
  14   0  -2      474.21      445.84      5.45 o
  16   0  -2      347.23      333.16      4.98 o
  18   0  -2      141.39      152.77      5.23 o
  20   0  -2       27.14       24.66      3.78 o
  22   0  -2       80.56       70.09      4.89 o
  24   0  -2        3.07        5.07      2.83 o
  26   0  -2       22.76       31.57      5.12 o
  28   0  -2      140.52      155.83     11.55 o
   1   1  -2     7102.45     7639.27     69.34 o
   2   1  -2     1050.22     1090.22      6.88 o
   3   1  -2      427.31      458.46      3.65 o
   4   1  -2      674.44      652.43      4.88 o
   5   1  -2      856.25      979.20      7.17 o
   6   1  -2     2011.02     2082.08     12.62 o
   7   1  -2      398.40      436.88      3.74 o
   8   1  -2      969.84      932.05      6.09 o
   9   1  -2      187.33      199.22      2.15 o
  10   1  -2     1270.98     1255.05      8.04 o
  11   1  -2      497.93      509.77      4.30 o
  12   1  -2      387.11      368.83      3.43 o
  13   1  -2       35.06       39.96      1.25 o
  14   1  -2       21.57       19.59      0.99 o
  15   1  -2      234.32      236.57      3.24 o
  16   1  -2        3.61        5.56      0.83 o
  17   1  -2       90.79      107.34      2.70 o
  18   1  -2       47.92       49.11      2.21 o
  19   1  -2      127.17      105.27      3.08 o
  20   1  -2       70.19       68.37      2.86 o
  21   1  -2       75.38       70.82      2.99 o
  22   1  -2      176.82      177.41      3.89 o
  23   1  -2       21.63       23.13      1.83 o
  24   1  -2       62.00       61.71      3.17 o
  25   1  -2        8.12        6.34      1.68 o
  26   1  -2       67.99       65.83      5.49 o
  27   1  -2       35.55       42.96      3.89 o
  28   1  -2        1.56        2.23      2.20 o
  29   1  -2       53.54       60.30      9.03 o
   0   2  -2      648.07      589.87      5.18 o
   1   2  -2       29.07       21.19      0.64 o
   2   2  -2     1460.93     1514.39      9.00 o
   3   2  -2      339.89      351.86      3.06 o
   4   2  -2      632.20      754.54      5.79 o
   5   2  -2     1553.22     1648.49     11.64 o
   6   2  -2       11.91        7.90      0.60 o
   7   2  -2       91.37       88.43      1.57 o
   8   2  -2      233.15      250.08      2.65 o
   9   2  -2      205.16      205.45      2.43 o
  10   2  -2       60.83       59.30      1.88 o
  11   2  -2       59.37       58.18      1.54 o
  12   2  -2      168.84      155.00      2.49 o
  13   2  -2      196.82      192.88      3.02 o
  14   2  -2      864.91      869.63      8.11 o
  15   2  -2      132.80      144.22      2.77 o
  16   2  -2      185.27      167.09      3.07 o
  17   2  -2      131.13      126.08      2.89 o
  18   2  -2      278.83      269.30      4.42 o
  19   2  -2       20.04       17.88      1.65 o
  20   2  -2       53.36       53.29      4.89 o
  21   2  -2       20.02       17.06      1.89 o
  22   2  -2       16.37       12.55      1.83 o
  23   2  -2       28.93       33.94      3.01 o
  24   2  -2       61.29       64.22      3.21 o
  25   2  -2       37.91       40.82      3.42 o
  26   2  -2      144.19      167.14      6.80 o
  27   2  -2       10.26       11.27      3.12 o
   1   3  -2       55.00       51.72      1.13 o
   2   3  -2      130.05      130.28      1.69 o
   3   3  -2       18.41       21.18      1.07 o
   4   3  -2       84.23       81.92      2.18 o
   5   3  -2      148.98      146.64      3.04 o
   6   3  -2      416.09      416.25      4.58 o
   7   3  -2      549.14      577.04      6.02 o
   8   3  -2      158.60      164.41      2.78 o
   9   3  -2       37.52       36.45      1.51 o
  10   3  -2      458.20      451.43      4.61 o
  11   3  -2       64.37       64.12      1.79 o
  12   3  -2       16.97       16.04      1.71 o
  13   3  -2       94.20       84.51      2.32 o
  14   3  -2      118.43      117.46      2.84 o
  15   3  -2        1.76        1.69      0.91 o
  16   3  -2       54.27       52.54      2.50 o
  17   3  -2        8.62        7.72      1.33 o
  18   3  -2      164.28      160.99      4.11 o
  19   3  -2       73.19       67.26      2.95 o
  20   3  -2       10.00        7.59      1.65 o
  21   3  -2       18.56       18.19      2.31 o
  22   3  -2       54.39       60.44      3.54 o
  23   3  -2       59.46       56.49      4.38 o
  24   3  -2        0.14       -1.00      1.96 o
  25   3  -2       43.91       48.53      4.18 o
   0   4  -2       96.98      100.57      2.53 o
   1   4  -2       70.63       75.59      2.07 o
   2   4  -2       66.47       72.68      2.34 o
   3   4  -2       57.75       57.78      1.94 o
   4   4  -2       28.56       30.85      1.47 o
   5   4  -2        4.52        5.24      0.95 o
   6   4  -2       51.95       53.63      1.80 o
   7   4  -2       46.58       43.29      2.29 o
   8   4  -2       44.71       46.59      1.95 o
   9   4  -2       93.77       92.78      2.66 o
  10   4  -2       57.80       56.78      2.25 o
  11   4  -2      247.57      251.43      4.56 o
  12   4  -2        1.23        3.19      1.13 o
  13   4  -2        5.77        6.86      1.45 o
  14   4  -2       61.38       64.45      2.99 o
  15   4  -2       51.00       51.27      2.87 o
  16   4  -2       21.09       18.60      2.07 o
  17   4  -2       33.68       34.93      2.80 o
  18   4  -2       61.43       63.10      4.11 o
  19   4  -2        4.69        5.81      1.87 o
  20   4  -2       22.57       22.27      3.27 o
  21   4  -2       44.35       56.68      3.26 o
   1   5  -2       47.37       49.39      2.32 o
   2   5  -2       10.19        9.28      1.40 o
   3   5  -2       84.12       85.21      2.33 o
   4   5  -2       62.39       63.43      2.30 o
   5   5  -2       21.88       23.06      1.90 o
   6   5  -2       25.41       25.67      1.67 o
   7   5  -2       86.01       92.54      3.50 o
   8   5  -2       10.23        8.75      2.51 o
   9   5  -2       14.95       15.23      3.15 o
  10   5  -2        5.73        4.59      2.44 o
  11   5  -2       29.92       28.33      3.98 o
  12   5  -2       34.87       33.59      3.60 o
  13   5  -2       65.22       65.24      6.25 o
  14   5  -2        0.19        0.38      1.69 o
  15   5  -2       27.09       32.59      5.11 o
   2   0  -1      454.28      524.52      8.48 o
   4   0  -1     5538.18     5773.58     59.25 o
   6   0  -1     2522.61     2659.26     22.68 o
   8   0  -1     1863.22     1815.38     14.90 o
  10   0  -1     2928.00     3011.14     22.22 o
  12   0  -1      192.99      196.44      2.75 o
  14   0  -1      344.15      361.57      4.04 o
  16   0  -1       83.84       77.12      2.16 o
  18   0  -1      709.13      670.95      7.74 o
  20   0  -1      254.03      221.42      6.27 o
  22   0  -1      619.51      613.26     11.81 o
  24   0  -1       46.07       45.44      5.28 o
  26   0  -1       71.35       78.91      8.45 o
  28   0  -1      122.46      137.28     10.96 o
   0   1  -1     9458.64    10181.92     78.53 o
   1   1  -1     1927.16     2072.77     14.92 o
   2   1  -1    10093.22    11037.15     70.23 o
   3   1  -1     1862.67     2075.60     14.99 o
   4   1  -1     2540.60     2694.54     17.31 o
   5   1  -1      205.93      235.88      2.47 o
   6   1  -1     1142.74     1246.35      8.45 o
   7   1  -1       92.95      100.55      1.43 o
   8   1  -1      789.25      859.76      5.46 o
   9   1  -1      147.60      162.82      1.77 o
  10   1  -1        9.45        7.01      0.50 o
  11   1  -1      318.23      347.29      3.52 o
  12   1  -1      808.23      821.71      6.65 o
  13   1  -1      177.54      181.76      2.55 o
  14   1  -1      774.69      714.15      6.34 o
  15   1  -1       38.43       33.90      1.36 o
  16   1  -1      201.91      193.60      3.19 o
  17   1  -1       20.35       20.17      1.40 o
  18   1  -1      533.48      468.70      6.66 o
  19   1  -1       13.69       13.33      1.43 o
  20   1  -1      140.79      135.37      3.78 o
  21   1  -1       92.99       83.60      3.35 o
  22   1  -1       59.28       59.48      2.87 o
  23   1  -1       79.62       70.63      2.69 o
  24   1  -1       30.08       29.37      2.05 o
  25   1  -1        4.38        4.62      1.47 o
  26   1  -1      121.61      119.26      5.52 o
  27   1  -1       54.20       55.59      5.20 o
  28   1  -1       65.02       66.47      5.69 o
  29   1  -1       71.20       75.00      5.66 o
   1   2  -1      340.10      360.59      2.79 o
   2   2  -1      893.34      988.60      6.58 o
   3   2  -1      129.84      148.97      2.43 o
   4   2  -1     2727.34     2804.56     19.97 o
   5   2  -1      441.90      459.79      5.26 o
   6   2  -1     1758.68     1842.07     12.04 o
   7   2  -1       40.42       40.82      1.05 o
   8   2  -1     1623.63     1679.55     11.37 o
   9   2  -1      159.89      150.32      2.11 o
  10   2  -1      443.38      410.06      3.76 o
  11   2  -1       46.02       52.61      1.40 o
  12   2  -1      113.25      117.57      2.36 o
  13   2  -1       77.61       68.42      2.03 o
  14   2  -1      249.71      240.09      3.34 o
  15   2  -1      267.80      223.31      3.47 o
  16   2  -1       38.22       45.47      1.85 o
  17   2  -1      113.17       98.72      2.61 o
  18   2  -1        7.08        3.37      0.98 o
  19   2  -1        1.89        1.39      0.99 o
  20   2  -1       43.45       44.52      2.30 o
  21   2  -1      100.79       99.03      3.46 o
  22   2  -1      119.56      120.97      3.87 o
  23   2  -1       29.14       26.58      2.28 o
  24   2  -1      247.50      262.28      6.24 o
  25   2  -1      230.49      259.26      5.96 o
  26   2  -1      247.92      268.45      7.35 o
  27   2  -1       14.58       12.41      2.81 o
  28   2  -1       95.25       97.00      5.35 o
   0   3  -1      601.27      582.89      5.63 o
   1   3  -1       65.90       61.85      1.06 o
   2   3  -1      310.99      305.67      3.30 o
   3   3  -1      625.25      654.31      6.37 o
   4   3  -1      100.13      103.77      2.29 o
   5   3  -1      283.02      290.57      3.94 o
   6   3  -1      174.75      175.58      3.36 o
   7   3  -1      836.46      899.01      8.57 o
   8   3  -1      215.67      214.56      3.14 o
   9   3  -1      382.62      401.58      4.70 o
  10   3  -1       27.65       32.08      1.53 o
  11   3  -1      118.94      111.63      2.76 o
  12   3  -1      207.50      193.85      3.63 o
  13   3  -1      203.74      193.52      4.71 o
  14   3  -1      340.79      325.52      4.80 o
  15   3  -1       31.88       35.38      1.94 o
  16   3  -1       60.56       57.91      3.06 o
  17   3  -1       64.33       61.36      3.01 o
  18   3  -1      149.38      156.37      4.01 o
  19   3  -1       60.31       66.64      3.04 o
  20   3  -1       32.94       35.54      2.41 o
  21   3  -1       81.72       80.10      3.60 o
  22   3  -1      140.13      159.71      8.64 o
  23   3  -1       16.17       17.32      3.64 o
  24   3  -1       17.77       16.27      2.81 o
  25   3  -1       68.13       69.93      4.73 o
   1   4  -1       48.01       51.14      1.78 o
   2   4  -1       10.73        9.27      0.94 o
   3   4  -1       18.52       18.51      1.35 o
   4   4  -1       29.83       29.22      1.34 o
   5   4  -1      113.08      117.75      2.78 o
   6   4  -1      156.64      161.51      3.25 o
   7   4  -1      191.71      185.68      3.85 o
   8   4  -1      247.08      246.53      4.26 o
   9   4  -1       82.34       84.94      2.99 o
  10   4  -1      614.48      623.06      7.90 o
  11   4  -1      113.94      115.86      3.21 o
  12   4  -1       94.53       92.82      3.19 o
  13   4  -1        1.01        1.40      1.19 o
  14   4  -1       97.08       95.77      3.48 o
  15   4  -1       17.31       16.14      1.88 o
  16   4  -1        0.04       -0.01      1.37 o
  17   4  -1       39.54       38.22      3.08 o
  18   4  -1       39.97       43.79      3.56 o
  19   4  -1       50.54       56.04      3.51 o
  20   4  -1       53.54       51.14      3.56 o
  21   4  -1       78.78       89.70      6.41 o
   0   5  -1       18.96       15.46      2.41 o
   1   5  -1      101.24      106.85      3.08 o
   2   5  -1       25.28       24.94      1.90 o
   3   5  -1       87.09       87.12      3.17 o
   4   5  -1        9.57        8.32      1.29 o
   5   5  -1       19.08       17.41      1.71 o
   6   5  -1       15.87       19.59      2.19 o
   7   5  -1       14.22       11.22      2.24 o
   8   5  -1       60.18       56.75      3.99 o
   9   5  -1       14.85       15.53      3.63 o
  10   5  -1       37.71       40.37      6.44 o
  11   5  -1       49.60       46.06      4.73 o
  12   5  -1        3.87        4.07      2.93 o
  13   5  -1       55.13       50.36      3.02 o
  14   5  -1       41.89       48.85      4.91 o
  15   5  -1       27.80       29.78      3.26 o
   2   0   0      229.91       -0.28      0.28 o
   4   0   0    10967.63    11444.10    205.17 o
   6   0   0      165.67      198.43      2.91 o
   8   0   0        0.00       -0.24      0.62 o
  10   0   0     4410.80     4923.30     35.36 o
  12   0   0      920.54      867.41      7.79 o
  14   0   0        1.62        2.39      0.87 o
  16   0   0     1252.88     1247.72     13.03 o
  18   0   0       33.00       32.11      1.59 o
  20   0   0     1525.25     1400.93     15.81 o
  22   0   0       15.83       17.93      2.23 o
  24   0   0      110.08       87.00     12.14 o
  26   0   0      142.17      164.72     18.76 o
  28   0   0       59.37       71.60      8.55 o
   1   1   0        8.66        7.95      0.48 o
   2   1   0      118.55      145.03      2.13 o
   3   1   0    13694.42    14844.53     95.91 o
   4   1   0    14256.67    14741.69     94.54 o
   5   1   0      408.37      410.53      3.53 o
   6   1   0      888.82      934.91      6.35 o
   7   1   0     1045.11     1049.21      6.76 o
   8   1   0     4340.86     4422.44     24.44 o
   9   1   0      567.50      635.49      4.83 o
  10   1   0      250.13      246.03      2.59 o
  11   1   0       25.07       23.21      0.83 o
  12   1   0      500.47      477.81      4.95 o
  13   1   0      507.51      545.55      5.32 o
  14   1   0      131.06      166.29      2.62 o
  15   1   0       37.00       36.90      1.41 o
  16   1   0       18.25       21.47      1.24 o
  17   1   0      717.92      630.04      6.87 o
  18   1   0      518.60      444.43      6.43 o
  19   1   0        6.04        4.79      1.11 o
  20   1   0      215.67      220.97      4.57 o
  21   1   0      130.16      123.59      4.28 o
  22   1   0      236.64      240.43      5.32 o
  23   1   0       23.37       21.80      1.88 o
  24   1   0      504.65      522.65      7.85 o
  25   1   0        0.98        4.28      1.32 o
  26   1   0        9.01        7.07      1.79 o
  27   1   0      118.55      139.80      4.95 o
  28   1   0      475.11      543.14     12.13 o
  29   1   0       18.21       20.98      3.79 o
   0   2   0      745.44      688.02      6.59 o
   1   2   0      477.38      527.61      4.01 o
   2   2   0      307.32      325.09      3.37 o
   3   2   0     1703.62     1734.45     11.89 o
   4   2   0     3435.54     3583.16     24.59 o
   5   2   0     1043.09     1155.25      9.58 o
   6   2   0     3614.50     3851.51     24.06 o
   7   2   0      759.12      831.09      6.07 o
   8   2   0       83.26       73.12      1.42 o
   9   2   0       69.56       60.13      1.30 o
  10   2   0       14.64        9.11      0.73 o
  11   2   0        7.64        6.35      0.67 o
  12   2   0      299.89      296.55      4.38 o
  13   2   0       85.41       72.97      3.16 o
  14   2   0      797.68      694.80      6.87 o
  15   2   0       72.09       65.00      1.95 o
  16   2   0      180.00      151.59      3.02 o
  17   2   0        2.13        0.89      0.77 o
  18   2   0      461.04      455.39      6.30 o
  19   2   0       72.68       70.29      2.52 o
  20   2   0        2.41        1.38      1.12 o
  21   2   0        2.22        2.40      1.26 o
  22   2   0        9.13        7.99      1.58 o
  23   2   0       16.08       15.33      1.92 o
  24   2   0      137.74      152.08      4.55 o
  25   2   0       26.31       35.76      3.10 o
  26   2   0       12.91        8.68      2.35 o
  27   2   0        1.72        1.85      2.30 o
  28   2   0        0.57        1.74      2.39 o
   1   3   0        0.64        1.46      0.37 o
   2   3   0       23.16       25.83      1.18 o
   3   3   0      920.43      933.92      7.78 o
   4   3   0      385.07      371.26      4.98 o
   5   3   0       72.20       67.37      1.96 o
   6   3   0      394.18      376.63      4.64 o
   7   3   0        0.42        0.76      0.69 o
   8   3   0      783.42      823.77      8.21 o
   9   3   0       45.17       45.86      1.56 o
  10   3   0      695.43      689.49      7.52 o
  11   3   0       24.41       21.50      1.49 o
  12   3   0        3.25        3.66      0.88 o
  13   3   0        0.37        0.70      0.82 o
  14   3   0      149.09      141.85      3.35 o
  15   3   0       82.63       79.04      2.72 o
  16   3   0       41.66       34.34      2.60 o
  17   3   0        0.03        1.55      1.06 o
  18   3   0       16.59       10.66      1.55 o
  19   3   0       14.42       11.75      1.62 o
  20   3   0        0.07        0.23      1.19 o
  21   3   0      116.99      119.67      4.17 o
  22   3   0       92.46       91.67      4.40 o
  23   3   0      410.87      439.12     10.17 o
  24   3   0       59.70       51.76      4.88 o
  25   3   0      106.02      123.43      5.83 o
   0   4   0      454.83      456.69      6.74 o
   1   4   0      444.79      459.24      5.23 o
   2   4   0        6.65        5.75      0.84 o
   3   4   0       93.52       99.34      2.20 o
   4   4   0        9.02        8.44      1.10 o
   5   4   0      234.91      232.50      3.89 o
   6   4   0        5.75        4.51      0.96 o
   7   4   0        0.06       -0.25      0.90 o
   8   4   0       79.64       79.79      2.66 o
   9   4   0       57.83       60.92      2.85 o
  10   4   0       13.67       14.99      1.45 o
  11   4   0        2.19        3.09      1.10 o
  12   4   0      162.94      161.86      4.01 o
  13   4   0       62.83       62.39      2.80 o
  14   4   0        5.58        6.18      1.61 o
  15   4   0       80.38       76.06      3.66 o
  16   4   0       23.04       22.45      2.42 o
  17   4   0       27.96       28.46      3.30 o
  18   4   0       59.49       65.20      4.54 o
  19   4   0        3.29        5.35      1.87 o
  20   4   0      249.96      273.51      7.02 o
  21   4   0        0.90        2.11      1.59 o
   1   5   0        0.24       -0.72      1.50 o
   2   5   0        0.17        1.15      1.61 o
   3   5   0        2.83        3.15      1.32 o
   4   5   0       29.77       32.46      2.30 o
   5   5   0       34.94       35.59      2.49 o
   6   5   0       37.68       34.84      2.89 o
   7   5   0       41.98       50.11      3.82 o
   8   5   0      109.12      107.19      5.03 o
   9   5   0       76.15       70.59      4.80 o
  10   5   0      102.93      103.93      6.31 o
  11   5   0       85.51       98.59      6.43 o
  12   5   0       94.60       88.22      6.06 o
  13   5   0       34.13       34.37      4.45 o
  14   5   0       52.96       54.22      5.31 o
  15   5   0       11.48        6.38      2.17 o
   2   0   1      434.79      432.69     34.75 o
   4   0   1     5639.91     5878.13     67.81 o
   6   0   1     2482.04     2624.59     27.53 o
   8   0   1     1886.90     1858.34     15.19 o
  10   0   1     2892.28     2991.34     24.01 o
  12   0   1      181.43      186.29      2.72 o
  14   0   1      351.45      364.55      4.32 o
  16   0   1       82.41       74.97      2.36 o
  18   0   1      705.62      679.86      8.48 o
  20   0   1      239.70      214.31      4.99 o
  22   0   1      612.81      617.60      9.50 o
  24   0   1       50.16       53.24      3.90 o
  26   0   1       68.74       74.06      6.80 o
  28   0   1      120.98      123.54     10.39 o
   0   1   1     9484.69    10134.76     73.42 o
   1   1   1     1914.86     2074.58     12.40 o
   2   1   1     9903.31    10836.70     63.67 o
   3   1   1     1845.76     2034.90     14.04 o
   4   1   1     2520.67     2684.35     20.26 o
   5   1   1      208.57      237.32      2.57 o
   6   1   1     1129.26     1235.69      8.76 o
   7   1   1       92.66      101.66      1.84 o
   8   1   1      792.75      875.22      6.50 o
   9   1   1      145.69      163.01      2.06 o
  10   1   1        7.38        6.12      0.58 o
  11   1   1      323.72      350.33      3.48 o
  12   1   1      839.16      838.26      6.48 o
  13   1   1      182.32      190.42      2.56 o
  14   1   1      772.64      715.13      6.38 o
  15   1   1       40.28       35.31      1.41 o
  16   1   1      199.80      192.43      3.02 o
  17   1   1       20.08       21.86      1.39 o
  18   1   1      519.79      476.84      6.23 o
  19   1   1       13.56       14.81      1.51 o
  20   1   1      142.25      132.96      3.52 o
  21   1   1       92.74       88.02      3.23 o
  22   1   1       57.14       56.55      2.94 o
  23   1   1       80.12       72.18      2.93 o
  24   1   1       29.66       25.06      2.36 o
  25   1   1        4.10        3.91      1.46 o
  26   1   1      125.39      132.55      4.40 o
  27   1   1       53.49       61.41      3.42 o
  28   1   1       69.35       80.28      4.16 o
  29   1   1       70.01       79.46      5.19 o
   1   2   1      338.35      358.53      2.84 o
   2   2   1      873.91      964.91      6.38 o
   3   2   1      135.28      152.74      3.02 o
   4   2   1     2740.08     2816.88     16.78 o
   5   2   1      449.72      476.27      4.30 o
   6   2   1     1694.21     1781.77     12.27 o
   7   2   1       40.47       37.60      1.24 o
   8   2   1     1665.55     1739.78     11.93 o
   9   2   1      161.34      156.22      2.17 o
  10   2   1      442.21      407.05      4.34 o
  11   2   1       44.32       48.05      1.52 o
  12   2   1      116.90      121.10      2.47 o
  13   2   1       79.57       71.80      2.39 o
  14   2   1      244.28      231.96      3.48 o
  15   2   1      266.79      224.44      4.40 o
  16   2   1       38.61       49.09      2.09 o
  17   2   1      112.12      102.70      2.65 o
  18   2   1        7.27        5.25      1.02 o
  19   2   1        1.42        1.59      1.00 o
  20   2   1       43.30       46.61      2.99 o
  21   2   1      100.67      104.96      3.59 o
  22   2   1      114.39      114.33      3.81 o
  23   2   1       27.38       25.76      2.25 o
  24   2   1      247.07      260.13      5.94 o
  25   2   1      227.10      243.67      6.33 o
  26   2   1      238.76      263.04      7.25 o
  27   2   1       14.15       12.78      2.93 o
  28   2   1       97.26      104.93      9.37 o
   0   3   1      610.39      591.49      5.74 o
   1   3   1       63.61       60.89      1.08 o
   2   3   1      297.64      295.82      3.64 o
   3   3   1      617.57      665.70      6.42 o
   4   3   1      105.00      107.90      2.33 o
   5   3   1      276.03      287.88      4.27 o
   6   3   1      172.92      174.36      3.64 o
   7   3   1      835.41      902.81      8.56 o
   8   3   1      215.81      212.63      3.44 o
   9   3   1      387.57      398.77      4.45 o
  10   3   1       25.63       27.06      1.15 o
  11   3   1      112.90      108.43      2.44 o
  12   3   1      203.42      194.97      3.51 o
  13   3   1      203.70      199.70      3.80 o
  14   3   1      331.91      317.41      4.97 o
  15   3   1       31.50       33.09      1.90 o
  16   3   1       62.30       62.43      3.44 o
  17   3   1       67.61       71.12      2.84 o
  18   3   1      151.01      141.22      3.89 o
  19   3   1       62.61       66.41      2.95 o
  20   3   1       32.18       32.75      2.36 o
  21   3   1       81.04       82.93      3.62 o
  22   3   1      137.68      154.80      6.06 o
  23   3   1       16.00       17.29      2.90 o
  24   3   1       17.63       24.45      3.18 o
  25   3   1       69.37       64.99      4.59 o
   1   4   1       47.98       51.62      1.65 o
   2   4   1       11.58        9.48      1.27 o
   3   4   1       20.61       20.51      1.19 o
   4   4   1       32.26       31.40      1.78 o
   5   4   1      111.63      114.00      2.93 o
   6   4   1      156.61      159.83      3.57 o
   7   4   1      186.11      187.21      3.92 o
   8   4   1      237.37      228.58      4.64 o
   9   4   1       86.71       84.13      3.80 o
  10   4   1      604.93      618.73      8.42 o
  11   4   1      116.86      113.73      4.12 o
  12   4   1       90.19       95.33      3.62 o
  13   4   1        1.13       -0.25      1.18 o
  14   4   1       97.92      105.85      4.10 o
  15   4   1       17.45       16.39      2.15 o
  16   4   1        0.05        0.72      1.42 o
  17   4   1       40.70       36.89      3.00 o
  18   4   1       40.79       39.26      3.47 o
  19   4   1       47.78       42.80      3.22 o
  20   4   1       55.23       57.32      3.70 o
  21   4   1       76.15       80.64      3.59 o
   0   5   1       20.61       18.74      3.44 o
   1   5   1       98.05      100.70      4.50 o
   2   5   1       26.65       27.72      2.56 o
   3   5   1       83.23       80.34      3.83 o
   4   5   1        8.83        9.62      1.69 o
   5   5   1       20.34       22.65      2.26 o
   6   5   1       15.92       15.07      2.35 o
   7   5   1       14.37       14.73      2.57 o
   8   5   1       60.48       54.38      5.65 o
   9   5   1       14.24       12.21      2.74 o
  10   5   1       37.50       29.63      4.52 o
  11   5   1       51.39       49.89      6.52 o
  12   5   1        3.71        4.23      2.62 o
  13   5   1       58.65       67.29      5.63 o
  14   5   1       42.06       41.04      3.92 o
  15   5   1       27.30       33.74      3.18 o
   0   0   2      792.68      906.20     14.24 o
   2   0   2     6452.12     7147.81     74.99 o
   4   0   2     4926.69     5077.20     50.81 o
   6   0   2      998.32     1041.46     12.27 o
   8   0   2     1164.35     1177.59     12.09 o
  10   0   2     1629.85     1730.80     14.99 o
  12   0   2      911.09      968.54      8.56 o
  14   0   2      475.49      441.62      5.81 o
  16   0   2      343.20      323.38      4.66 o
  18   0   2      138.10      141.84      3.29 o
  20   0   2       30.63       33.31      2.63 o
  22   0   2       78.04       65.03      3.20 o
  24   0   2        3.03        4.09      2.82 o
  26   0   2       23.13       18.25      3.99 o
  28   0   2      140.54      172.50     12.23 o
   1   1   2     7106.72     7811.02     45.12 o
   2   1   2     1022.83     1061.58      7.21 o
   3   1   2      426.68      457.00      4.31 o
   4   1   2      684.82      662.61      5.35 o
   5   1   2      865.58      985.76      7.82 o
   6   1   2     1994.39     2072.75     13.48 o
   7   1   2      393.51      436.67      4.03 o
   8   1   2      971.45      934.85      6.57 o
   9   1   2      182.03      193.59      2.32 o
  10   1   2     1281.17     1261.18      8.59 o
  11   1   2      499.54      506.38      4.43 o
  12   1   2      367.10      353.98      3.61 o
  13   1   2       34.41       40.49      1.22 o
  14   1   2       22.64       18.75      0.97 o
  15   1   2      233.81      240.64      3.16 o
  16   1   2        3.69        5.92      0.89 o
  17   1   2       92.24      106.16      2.74 o
  18   1   2       48.80       48.87      2.09 o
  19   1   2      124.80      108.89      3.16 o
  20   1   2       65.08       60.80      3.22 o
  21   1   2       75.76       77.04      2.92 o
  22   1   2      177.37      178.66      4.31 o
  23   1   2       20.82       22.43      1.86 o
  24   1   2       60.64       60.36      3.61 o
  25   1   2        8.30        5.51      1.52 o
  26   1   2       64.18       58.70      3.58 o
  27   1   2       35.80       38.78      2.99 o
  28   1   2        1.55        2.28      2.01 o
  29   1   2       53.53       57.51      4.46 o
   0   2   2      645.17      583.64      5.94 o
   1   2   2       30.75       22.81      0.63 o
   2   2   2     1468.83     1518.44      9.38 o
   3   2   2      336.32      345.48      3.06 o
   4   2   2      612.93      731.75      5.56 o
   5   2   2     1542.80     1647.74     10.92 o
   6   2   2       12.78        7.08      0.69 o
   7   2   2       91.28       89.28      1.97 o
   8   2   2      234.08      251.49      2.68 o
   9   2   2      206.80      206.60      2.39 o
  10   2   2       59.26       59.27      1.69 o
  11   2   2       55.62       50.51      1.77 o
  12   2   2      158.97      150.90      2.93 o
  13   2   2      201.65      200.51      2.89 o
  14   2   2      872.80      878.41      8.20 o
  15   2   2      135.33      143.58      2.91 o
  16   2   2      169.20      155.34      3.16 o
  17   2   2      132.41      116.85      2.72 o
  18   2   2      283.75      276.74      4.71 o
  19   2   2       20.72       18.10      1.58 o
  20   2   2       50.08       49.65      2.32 o
  21   2   2       19.74       16.37      1.84 o
  22   2   2       16.55       15.58      1.89 o
  23   2   2       28.55       29.22      2.70 o
  24   2   2       61.34       65.64      5.53 o
  25   2   2       38.54       37.35      3.09 o
  26   2   2      145.69      159.52      6.30 o
  27   2   2        9.43        7.71      2.66 o
   1   3   2       55.52       50.95      1.19 o
   2   3   2      132.27      130.77      1.94 o
   3   3   2       16.75       19.01      0.92 o
   4   3   2       89.85       86.09      2.30 o
   5   3   2      146.70      140.10      2.75 o
   6   3   2      404.87      392.42      5.01 o
   7   3   2      546.34      567.33      6.74 o
   8   3   2      145.50      157.76      2.67 o
   9   3   2       38.70       39.25      1.69 o
  10   3   2      456.97      449.37      5.21 o
  11   3   2       66.29       64.06      2.03 o
  12   3   2       14.21       14.51      1.43 o
  13   3   2       94.56       88.31      2.83 o
  14   3   2      118.19      114.45      3.04 o
  15   3   2        1.71        2.10      0.97 o
  16   3   2       54.24       51.52      2.34 o
  17   3   2        9.59        6.44      1.32 o
  18   3   2      166.12      164.51      4.15 o
  19   3   2       73.33       64.47      2.97 o
  20   3   2        9.14       10.72      1.71 o
  21   3   2       19.29       21.21      2.25 o
  22   3   2       55.79       57.86      3.75 o
  23   3   2       57.90       62.18      4.35 o
  24   3   2        0.39        1.98      2.11 o
  25   3   2       42.17       43.23      4.91 o
   0   4   2      103.14      103.11      3.54 o
   1   4   2       64.77       70.65      2.38 o
   2   4   2       63.32       66.91      2.37 o
   3   4   2       60.03       62.79      2.34 o
   4   4   2       28.88       30.08      1.94 o
   5   4   2        3.76        2.93      1.08 o
   6   4   2       52.15       56.76      2.49 o
   7   4   2       47.13       43.25      2.65 o
   8   4   2       44.68       39.95      2.99 o
   9   4   2       96.39       91.04      3.98 o
  10   4   2       56.39       55.82      2.48 o
  11   4   2      246.25      251.93      5.28 o
  12   4   2        0.88        1.77      1.22 o
  13   4   2        7.42        4.39      1.42 o
  14   4   2       60.94       56.85      3.23 o
  15   4   2       48.75       38.32      3.14 o
  16   4   2       21.11       15.75      2.25 o
  17   4   2       34.35       46.98      3.39 o
  18   4   2       59.53       58.71      4.49 o
  19   4   2        5.34        5.74      1.90 o
  20   4   2       21.54       21.63      2.22 o
  21   4   2       43.94       44.09      2.95 o
   1   5   2       48.19       51.82      3.19 o
   2   5   2        9.85        9.99      1.55 o
   3   5   2       81.18       81.18      4.42 o
   4   5   2       61.85       63.65      3.17 o
   5   5   2       24.25       27.03      2.54 o
   6   5   2       25.39       24.32      2.80 o
   7   5   2       85.66       92.72      5.07 o
   8   5   2        9.43        8.35      3.13 o
   9   5   2       13.54       17.31      3.11 o
  10   5   2        5.34        2.98      2.85 o
  11   5   2       28.95       25.74      3.80 o
  12   5   2       33.55       32.56      4.33 o
  13   5   2       63.62       56.28      5.31 o
  14   5   2        0.24        0.49      1.70 o
  15   5   2       27.11       31.87      5.42 o
   2   0   3      941.18     1036.93     10.26 o
   4   0   3     1531.35     1646.05     17.76 o
   6   0   3      253.91      250.29      3.24 o
   8   0   3     3270.01     3295.91     31.92 o
  10   0   3     1166.45     1201.93     10.60 o
  12   0   3      678.07      660.08      6.93 o
  14   0   3      284.01      273.89      4.10 o
  16   0   3       69.20       66.64      2.13 o
  18   0   3      170.55      179.43      3.90 o
  20   0   3       30.27       34.13      2.67 o
  22   0   3      207.42      221.25      6.10 o
  24   0   3      312.18      345.40      8.77 o
  26   0   3       63.12       59.49      5.75 o
  28   0   3       12.97        6.80      4.27 o
   0   1   3     2562.11     2553.00     24.44 o
   1   1   3      176.47      173.64      2.19 o
   2   1   3      527.69      549.13      4.94 o
   3   1   3      263.02      252.62      2.77 o
   4   1   3     1146.40     1104.53      8.36 o
   5   1   3      183.56      207.82      2.48 o
   6   1   3      195.03      197.33      2.36 o
   7   1   3      183.47      211.79      2.36 o
   8   1   3       86.71       81.60      1.52 o
   9   1   3      132.50      142.06      1.89 o
  10   1   3      234.87      243.01      2.60 o
  11   1   3       87.52       87.46      1.56 o
  12   1   3      553.10      545.97      4.65 o
  13   1   3       52.34       51.49      1.35 o
  14   1   3      450.17      459.32      4.29 o
  15   1   3       65.69       57.62      1.71 o
  16   1   3      235.01      232.43      4.01 o
  17   1   3      357.13      350.76      5.20 o
  18   1   3      153.39      139.17      3.26 o
  19   1   3       26.91       25.71      1.74 o
  20   1   3       88.90       90.11      3.83 o
  21   1   3       12.15       10.96      1.54 o
  22   1   3        4.04        3.26      1.18 o
  23   1   3       77.96       73.03      3.25 o
  24   1   3       11.15        8.31      1.48 o
  25   1   3       22.98       21.57      2.64 o
  26   1   3      107.02      120.68      4.69 o
  27   1   3       13.91       16.70      2.51 o
  28   1   3       69.02       69.04      4.00 o
  29   1   3        2.70        1.92      2.36 o
   1   2   3      114.85      136.82      1.79 o
   2   2   3      184.64      187.43      2.15 o
   3   2   3      350.73      364.47      3.12 o
   4   2   3      473.94      440.03      3.75 o
   5   2   3      102.30      102.97      1.77 o
   6   2   3      522.16      528.22      4.38 o
   7   2   3      126.69      133.93      2.00 o
   8   2   3      475.22      447.60      3.92 o
   9   2   3       27.00       25.11      1.06 o
  10   2   3      115.74      114.66      2.46 o
  11   2   3       54.98       49.41      1.86 o
  12   2   3        9.05        9.54      1.06 o
  13   2   3      133.55      119.91      2.33 o
  14   2   3      129.20      116.88      2.55 o
  15   2   3      122.13      112.63      2.63 o
  16   2   3       10.09        7.35      1.07 o
  17   2   3       16.55       13.43      1.36 o
  18   2   3       99.20      103.96      2.72 o
  19   2   3      207.31      202.64      4.15 o
  20   2   3      240.14      238.22      4.62 o
  21   2   3       65.49       69.86      2.95 o
  22   2   3      112.44      124.25      4.00 o
  23   2   3        6.95        5.25      1.55 o
  24   2   3       30.40       29.10      4.43 o
  25   2   3       27.12       20.62      2.79 o
  26   2   3       14.14       13.35      2.90 o
  27   2   3       22.77       20.15      3.26 o
   0   3   3      471.14      452.61      5.82 o
   1   3   3      320.31      322.68      3.56 o
   2   3   3       92.56       80.75      1.63 o
   3   3   3      136.95      146.60      2.15 o
   4   3   3      114.16      110.76      1.89 o
   5   3   3      230.65      235.25      2.79 o
   6   3   3      127.48      135.36      2.13 o
   7   3   3      306.77      318.54      3.52 o
   8   3   3       52.40       49.18      1.42 o
   9   3   3      134.69      133.31      3.05 o
  10   3   3       24.00       21.82      1.49 o
  11   3   3      259.07      263.72      4.57 o
  12   3   3       98.70       84.37      2.71 o
  13   3   3       25.47       25.74      1.89 o
  14   3   3       34.96       36.98      1.98 o
  15   3   3      166.96      163.57      3.69 o
  16   3   3      121.65      119.16      3.32 o
  17   3   3       27.10       26.31      1.94 o
  18   3   3       76.95       82.82      3.18 o
  19   3   3        2.97        3.89      1.38 o
  20   3   3        7.60        9.43      1.75 o
  21   3   3       82.55       90.23      4.07 o
  22   3   3       17.91       13.93      2.60 o
  23   3   3       74.06       76.26      4.69 o
  24   3   3       54.29       52.66      4.22 o
  25   3   3       16.85       20.52      3.16 o
   1   4   3       87.18       84.89      2.80 o
   2   4   3       20.30       21.95      1.47 o
   3   4   3      186.40      193.02      4.09 o
   4   4   3      108.09      108.13      3.19 o
   5   4   3       18.24       18.04      1.87 o
   6   4   3        0.26        1.40      1.27 o
   7   4   3      112.07      112.84      4.32 o
   8   4   3       12.89       13.61      2.32 o
   9   4   3       74.51       71.26      4.41 o
  10   4   3      126.25      127.02      3.72 o
  11   4   3       21.89       24.72      2.02 o
  12   4   3       37.05       37.02      2.45 o
  13   4   3       18.22       18.54      1.97 o
  14   4   3        6.54        5.54      1.68 o
  15   4   3       75.43       79.77      3.87 o
  16   4   3        3.52        3.29      1.73 o
  17   4   3        2.92        2.22      1.68 o
  18   4   3        9.51        8.65      2.17 o
  19   4   3       74.32       80.05      3.83 o
  20   4   3       73.01       80.95      4.84 o
  21   4   3       24.31       26.85      2.68 o
   0   5   3       35.94       34.35      4.21 o
   1   5   3       18.88       20.06      2.73 o
   2   5   3        4.36        3.76      1.57 o
   3   5   3       70.25       72.92      3.62 o
   4   5   3       11.89       11.90      2.09 o
   5   5   3       49.12       54.27      3.71 o
   6   5   3       19.03       16.28      2.59 o
   7   5   3        9.81        9.31      2.30 o
   8   5   3       30.81       34.50      3.68 o
   9   5   3        6.02        5.64      2.24 o
  10   5   3        6.78        5.73      2.68 o
  11   5   3       74.70       79.14      5.81 o
  12   5   3       14.98       11.19      1.94 o
  13   5   3       24.93       20.87      3.46 o
  14   5   3       12.77       11.43      2.43 o
   0   0   4     8364.78     9236.27    131.03 o
   2   0   4     2617.51     2888.13     30.22 o
   4   0   4      389.30      373.75      4.85 o
   6   0   4      346.37      327.01      4.18 o
   8   0   4      134.49      119.09      2.15 o
  10   0   4      305.07      348.38      4.34 o
  12   0   4      861.94      781.03      7.91 o
  14   0   4     1667.65     1621.43     15.95 o
  16   0   4      546.36      523.42      6.51 o
  18   0   4      754.09      747.08      9.98 o
  20   0   4      175.02      183.74      5.38 o
  22   0   4       22.13       20.90      2.51 o
  24   0   4       76.58       86.31      6.73 o
  26   0   4      116.37      122.15      8.69 o
  28   0   4       13.16       11.24      4.90 o
   1   1   4       82.49       96.05      1.64 o
   2   1   4       66.39       76.32      1.43 o
   3   1   4      111.47      111.21      1.72 o
   4   1   4     3514.49     3584.91     23.97 o
   5   1   4      282.91      295.61      3.25 o
   6   1   4     1024.51     1003.21      7.47 o
   7   1   4      338.32      353.80      3.32 o
   8   1   4     1416.92     1374.68      9.89 o
   9   1   4       79.54       82.76      1.63 o
  10   1   4     1031.37     1008.11      8.12 o
  11   1   4       35.22       37.44      1.20 o
  12   1   4      332.13      318.09      3.33 o
  13   1   4       17.40       18.10      0.95 o
  14   1   4      392.53      370.39      3.84 o
  15   1   4       15.32       15.33      1.10 o
  16   1   4       58.25       64.54      2.03 o
  17   1   4      289.21      285.15      4.38 o
  18   1   4      193.63      183.81      3.81 o
  19   1   4       45.91       54.74      2.51 o
  20   1   4       61.75       60.12      2.71 o
  21   1   4        3.48        1.67      1.12 o
  22   1   4      270.68      288.66      5.23 o
  23   1   4       40.71       45.18      2.59 o
  24   1   4       46.48       48.79      3.43 o
  25   1   4        9.69        7.69      1.53 o
  26   1   4       64.71       64.82      3.76 o
  27   1   4       28.40       29.10      3.62 o
  28   1   4       50.12       49.57      4.96 o
  29   1   4        9.75        7.71      5.27 o
   0   2   4     1838.62     1743.33     16.69 o
   1   2   4      634.11      659.14      5.65 o
   2   2   4      781.04      768.75      5.99 o
   3   2   4       18.87       17.77      0.85 o
   4   2   4      661.46      662.11      5.67 o
   5   2   4      133.67      145.27      2.20 o
   6   2   4      265.83      274.70      3.03 o
   7   2   4       56.39       54.64      1.47 o
   8   2   4      278.36      282.30      3.25 o
   9   2   4      112.43      120.98      2.20 o
  10   2   4       80.25       67.50      2.30 o
  11   2   4      412.83      380.27      5.02 o
  12   2   4       95.03       94.78      2.46 o
  13   2   4      331.00      314.41      4.11 o
  14   2   4      337.77      317.24      5.30 o
  15   2   4       17.56       16.35      1.28 o
  16   2   4      181.41      174.67      3.89 o
  17   2   4       53.92       54.82      2.09 o
  18   2   4      357.05      353.13      5.34 o
  19   2   4       57.63       60.72      2.48 o
  20   2   4      197.41      199.69      4.95 o
  21   2   4       40.17       45.84      2.39 o
  22   2   4       11.10        8.60      1.57 o
  23   2   4        7.42        8.17      1.71 o
  24   2   4       54.86       54.78      3.64 o
  25   2   4        3.70        4.53      2.38 o
  26   2   4       13.52       10.74      3.32 o
  27   2   4       16.93       12.35      2.99 o
   1   3   4      129.94      126.34      2.42 o
   2   3   4      354.29      357.03      4.32 o
   3   3   4      153.14      150.64      2.30 o
   4   3   4       79.17       69.14      1.75 o
   5   3   4      102.93      105.00      2.16 o
   6   3   4      404.79      409.57      5.04 o
   7   3   4      223.17      214.08      3.69 o
   8   3   4      221.75      218.27      3.89 o
   9   3   4      374.58      363.24      6.22 o
  10   3   4      514.08      514.67      6.89 o
  11   3   4       80.55       85.66      2.73 o
  12   3   4       32.14       36.58      2.54 o
  13   3   4      144.26      151.30      5.42 o
  14   3   4       61.82       58.92      2.52 o
  15   3   4       60.57       58.81      2.60 o
  16   3   4       32.41       33.69      2.05 o
  17   3   4       90.82       90.15      3.09 o
  18   3   4        5.01        6.89      1.43 o
  19   3   4        6.17        4.29      1.38 o
  20   3   4       15.21       15.35      2.05 o
  21   3   4      120.67      125.80      4.57 o
  22   3   4      142.08      155.64      7.92 o
  23   3   4       97.03       98.44      5.22 o
  24   3   4       30.44       23.30      3.62 o
  25   3   4        1.77        0.21      2.23 o
   0   4   4       64.90       61.14      4.12 o
   1   4   4      168.17      178.56      3.96 o
   2   4   4      212.46      211.81      4.29 o
   3   4   4       22.19       21.57      1.58 o
   4   4   4      208.48      217.74      5.80 o
   5   4   4      357.20      360.88      6.64 o
   6   4   4      292.88      309.29      6.48 o
   7   4   4      136.41      127.14      4.76 o
   8   4   4       25.58       26.09      2.65 o
   9   4   4      148.23      158.91      5.33 o
  10   4   4        5.04        5.12      1.36 o
  11   4   4      147.93      139.89      5.62 o
  12   4   4       42.81       42.05      2.66 o
  13   4   4       26.39       28.59      2.34 o
  14   4   4       53.70       57.40      3.49 o
  15   4   4      109.83      107.11      4.19 o
  16   4   4        1.46        0.32      1.57 o
  17   4   4       46.63       55.58      3.07 o
  18   4   4       32.52       33.97      3.59 o
  19   4   4       26.82       27.10      2.43 o
  20   4   4        3.36        4.84      1.81 o
  21   4   4       59.43       58.39      6.08 o
   1   5   4       80.60       80.90      3.57 o
   2   5   4        3.10        3.55      1.57 o
   3   5   4      216.18      222.40      5.91 o
   4   5   4       49.10       51.85      3.40 o
   5   5   4       10.44       11.07      2.37 o
   6   5   4       43.80       41.20      3.58 o
   7   5   4       52.74       55.85      4.03 o
   8   5   4       89.37       86.57      5.20 o
   9   5   4       36.47       36.91      2.48 o
  10   5   4        4.17        4.31      2.08 o
  11   5   4        3.26        4.16      1.74 o
  12   5   4       49.84       41.44      3.17 o
  13   5   4       69.40       76.63      8.46 o
  14   5   4        0.18        1.50      2.05 o
   2   0   5     2086.33     2322.97     21.71 o
   4   0   5     4210.75     4752.00     36.38 o
   6   0   5     7938.15     8687.38     64.62 o
   8   0   5     1318.34     1439.37     13.41 o
  10   0   5      877.35      873.54      8.45 o
  12   0   5     1150.43     1167.08     12.21 o
  14   0   5     1901.96     1780.43     17.36 o
  16   0   5     1023.84     1008.24     11.30 o
  18   0   5       98.10       95.43      3.10 o
  20   0   5      198.06      196.55      5.60 o
  22   0   5      411.82      391.51     16.99 o
  24   0   5       53.90       62.83      5.11 o
  26   0   5       26.58       22.57      5.06 o
  28   0   5       21.82       13.88      5.13 o
   0   1   5      411.87      389.58      5.59 o
   1   1   5      174.36      214.91      2.69 o
   2   1   5     2493.31     2584.39     17.96 o
   3   1   5      425.02      494.77      4.31 o
   4   1   5      325.60      334.54      3.65 o
   5   1   5       26.54       32.74      1.07 o
   6   1   5      548.01      625.42      5.29 o
   7   1   5      632.89      733.69      5.56 o
   8   1   5      487.93      497.21      4.41 o
   9   1   5      120.06      131.80      2.16 o
  10   1   5      585.43      563.42      5.76 o
  11   1   5      148.02      115.94      2.24 o
  12   1   5      303.35      299.76      3.86 o
  13   1   5     1644.10     1580.40     11.71 o
  14   1   5     1538.54     1445.56     11.86 o
  15   1   5       48.92       43.87      1.76 o
  16   1   5      881.49      884.97      8.79 o
  17   1   5       23.96       22.74      1.67 o
  18   1   5     1128.98     1096.31     15.13 o
  19   1   5       63.10       56.97      2.25 o
  20   1   5      134.26      129.76      3.21 o
  21   1   5        7.40        5.80      1.30 o
  22   1   5       32.91       30.93      2.11 o
  23   1   5       32.97       39.58      2.95 o
  24   1   5       21.54       18.72      1.88 o
  25   1   5        2.62        1.14      1.60 o
  26   1   5       44.92       46.05      3.17 o
  27   1   5        0.62        0.53      2.14 o
  28   1   5       10.49        4.67      2.95 o
   1   2   5      242.15      251.49      3.07 o
   2   2   5      325.04      329.04      3.82 o
   3   2   5      145.91      176.99      2.65 o
   4   2   5       80.84       80.85      2.12 o
   5   2   5      451.57      467.69      4.61 o
   6   2   5      925.89      898.88      7.37 o
   7   2   5      123.45      128.57      2.26 o
   8   2   5      548.71      535.62      5.76 o
   9   2   5      767.85      768.05      7.82 o
  10   2   5     3433.40     3351.25     26.60 o
  11   2   5      232.28      245.60      4.20 o
  12   2   5      603.72      570.50      6.78 o
  13   2   5      104.91       96.45      3.09 o
  14   2   5      166.22      165.72      3.14 o
  15   2   5       55.99       53.30      2.41 o
  16   2   5      124.99      121.52      2.92 o
  17   2   5       23.42       22.76      1.62 o
  18   2   5       15.68       15.51      1.51 o
  19   2   5      108.15      108.97      3.21 o
  20   2   5      141.06      148.18      3.75 o
  21   2   5       23.34       21.31      1.87 o
  22   2   5       85.52       79.54      4.11 o
  23   2   5        1.28        1.25      1.34 o
  24   2   5       19.25       19.31      2.75 o
  25   2   5       22.94       23.32      3.52 o
  26   2   5       87.17       84.15      8.34 o
  27   2   5        1.84        1.73      2.42 o
   0   3   5      420.82      427.02      8.04 o
   1   3   5       51.12       44.23      1.86 o
   2   3   5      890.96      885.05      9.19 o
   3   3   5       51.82       50.36      1.95 o
   4   3   5      176.67      181.81      3.40 o
   5   3   5       60.60       60.91      2.10 o
   6   3   5      249.40      256.92      4.43 o
   7   3   5      286.45      279.26      4.92 o
   8   3   5       82.26       80.44      3.21 o
   9   3   5      513.60      495.36      8.22 o
  10   3   5       42.75       42.92      2.15 o
  11   3   5       28.04       27.41      1.94 o
  12   3   5       86.72       84.79      2.91 o
  13   3   5       92.92       90.89      2.86 o
  14   3   5      191.88      203.12      4.35 o
  15   3   5       21.13       17.17      1.73 o
  16   3   5       58.99       54.82      2.66 o
  17   3   5      117.57      129.34      3.66 o
  18   3   5       87.90       90.66      4.29 o
  19   3   5      174.52      180.39      4.67 o
  20   3   5       23.92       15.50      1.98 o
  21   3   5       15.32       16.02      2.26 o
  22   3   5      139.92      133.42      8.70 o
  23   3   5       13.86        8.65      2.54 o
  24   3   5       25.19       19.90      4.79 o
   1   4   5        6.31        7.01      1.20 o
   2   4   5       36.29       34.64      2.13 o
   3   4   5       15.32       17.51      1.96 o
   4   4   5       68.33       70.34      2.84 o
   5   4   5      168.39      175.70      4.03 o
   6   4   5      245.61      244.36      5.47 o
   7   4   5      144.79      158.41      5.23 o
   8   4   5       51.10       58.14      3.65 o
   9   4   5      217.77      208.97      6.17 o
  10   4   5       25.40       25.62      2.16 o
  11   4   5      102.57       98.96      3.72 o
  12   4   5        1.52        0.19      1.30 o
  13   4   5        3.68        6.84      1.73 o
  14   4   5        9.70       10.14      1.55 o
  15   4   5       91.15       89.60      3.31 o
  16   4   5       17.72       18.46      1.97 o
  17   4   5        2.67        2.77      1.53 o
  18   4   5        8.69        8.98      1.82 o
  19   4   5        9.02        6.24      1.83 o
  20   4   5       17.58       19.86      2.79 o
   0   5   5       21.31       18.63      2.45 o
   1   5   5       55.91       66.05      3.55 o
   2   5   5      139.68      147.78      5.08 o
   3   5   5       28.16       34.32      2.94 o
   4   5   5      111.90      107.76      5.29 o
   5   5   5       27.21       23.87      3.14 o
   6   5   5      107.57      106.31      5.46 o
   7   5   5       31.23       28.28      4.72 o
   8   5   5       61.83       61.30      4.66 o
   9   5   5        0.04        1.43      1.58 o
  10   5   5        4.64        2.66      1.85 o
  11   5   5        2.51        4.34      1.91 o
  12   5   5        0.19       -0.29      1.82 o
  13   5   5      100.94      107.32      8.33 o
   0   0   6     3068.85     3300.13     38.72 o
   2   0   6      775.13      814.85      7.52 o
   4   0   6     2304.18     2569.80     19.21 o
   6   0   6     1356.89     1619.93     12.88 o
   8   0   6      757.08      817.97      8.17 o
  10   0   6      368.58      361.82      6.04 o
  12   0   6     1498.22     1397.83     14.24 o
  14   0   6      326.42      312.01      5.15 o
  16   0   6     4456.45     4357.87     38.70 o
  18   0   6      224.04      212.51      4.96 o
  20   0   6      166.68      167.05      5.83 o
  22   0   6       32.01       25.15      3.53 o
  24   0   6       49.84       57.27      5.59 o
  26   0   6      102.06      128.31      6.45 o
  28   0   6       69.11       73.98      7.40 o
   1   1   6      586.31      647.06      5.89 o
   2   1   6     1389.73     1539.82     10.90 o
   3   1   6       48.52       50.00      1.25 o
   4   1   6     1083.87     1165.23      8.20 o
   5   1   6      632.19      698.25      5.68 o
   6   1   6      817.31      885.63      6.83 o
   7   1   6      159.00      159.78      2.18 o
   8   1   6     2849.31     2969.62     17.57 o
   9   1   6       46.03       75.17      1.55 o
  10   1   6      206.57      205.49      2.88 o
  11   1   6       12.61       10.62      0.84 o
  12   1   6     3407.16     3304.68     20.40 o
  13   1   6       41.09       34.20      2.53 o
  14   1   6        5.18        4.88      0.92 o
  15   1   6      124.88      122.26      2.94 o
  16   1   6      185.10      178.43      3.67 o
  17   1   6      289.77      284.60      4.56 o
  18   1   6      116.24      111.79      2.85 o
  19   1   6      263.62      258.17      4.38 o
  20   1   6      268.30      278.54      4.47 o
  21   1   6      100.95      100.29      3.20 o
  22   1   6      155.89      166.27      4.04 o
  23   1   6       22.52       30.09      2.15 o
  24   1   6      172.77      179.17      4.46 o
  25   1   6       15.19        8.93      1.98 o
  26   1   6       34.00       34.23      3.14 o
  27   1   6       81.76       73.57      8.12 o
  28   1   6        9.22        9.92      3.47 o
   0   2   6      965.81      991.40     14.39 o
   1   2   6      488.09      548.04      5.74 o
   2   2   6     1304.54     1323.84     11.01 o
   3   2   6      233.71      215.44      4.01 o
   4   2   6      310.97      286.25      3.88 o
   5   2   6       13.41       15.60      1.23 o
   6   2   6      264.71      267.26      3.73 o
   7   2   6       54.27       50.49      1.74 o
   8   2   6       19.01       15.22      1.14 o
   9   2   6      410.02      360.50      4.94 o
  10   2   6      288.00      275.04      4.33 o
  11   2   6      353.25      333.55      4.91 o
  12   2   6      203.99      204.76      5.84 o
  13   2   6      123.06      119.29      4.69 o
  14   2   6      211.26      197.13      3.36 o
  15   2   6       33.19       34.74      1.67 o
  16   2   6      457.26      456.75      6.11 o
  17   2   6       91.79       91.95      3.92 o
  18   2   6      136.82      137.69      4.62 o
  19   2   6       12.70       14.29      1.67 o
  20   2   6      484.14      480.18      9.17 o
  21   2   6       43.25       47.41      2.53 o
  22   2   6      144.53      145.95      4.00 o
  23   2   6        1.85        4.22      1.78 o
  24   2   6      110.04      106.08      5.00 o
  25   2   6       10.97        8.26      2.69 o
  26   2   6        6.17        6.21      2.63 o
   1   3   6       39.03       35.96      1.88 o
   2   3   6       80.68       82.17      2.40 o
   3   3   6       66.69       69.27      2.26 o
   4   3   6       21.24       20.86      1.66 o
   5   3   6       67.67       57.95      2.33 o
   6   3   6      548.34      524.81      6.94 o
   7   3   6      520.69      510.98      7.44 o
   8   3   6      642.20      618.38      8.45 o
   9   3   6      306.81      306.93      6.44 o
  10   3   6      143.24      145.43      3.79 o
  11   3   6      360.74      348.89      5.95 o
  12   3   6       98.30       96.66      3.55 o
  13   3   6      143.19      139.17      5.32 o
  14   3   6       36.94       35.67      3.01 o
  15   3   6        3.39        1.75      1.14 o
  16   3   6        0.96        1.47      1.17 o
  17   3   6       13.92       12.12      1.72 o
  18   3   6       41.03       43.16      2.56 o
  19   3   6       30.08       29.34      2.39 o
  20   3   6      167.76      154.81      4.74 o
  21   3   6      124.49      122.06      6.26 o
  22   3   6       36.97       45.34      5.84 o
  23   3   6       71.37       73.32      5.30 o
  24   3   6       73.09       62.21      4.73 o
   0   4   6       22.89       21.78      2.88 o
   1   4   6      128.29      134.66      3.63 o
   2   4   6      116.83      117.87      4.52 o
   3   4   6       31.40       26.82      1.92 o
   4   4   6      481.31      480.05      7.40 o
   5   4   6      160.14      159.62      4.13 o
   6   4   6      308.22      317.43      6.90 o
   7   4   6        2.73        3.41      1.26 o
   8   4   6      126.12      123.84      4.68 o
   9   4   6        3.96        1.79      1.24 o
  10   4   6        1.13        2.15      1.10 o
  11   4   6       79.65       77.85      3.52 o
  12   4   6       51.08       48.79      2.62 o
  13   4   6       49.59       48.69      2.69 o
  14   4   6       24.10       27.29      3.26 o
  15   4   6      140.20      147.80      5.21 o
  16   4   6       78.06       77.66      3.93 o
  17   4   6       15.39       22.21      2.44 o
  18   4   6       34.28       36.15      2.77 o
  19   4   6       12.78       11.04      2.09 o
  20   4   6        0.44        3.12      2.02 o
   1   5   6       87.67       92.73      4.21 o
   2   5   6       33.28       34.13      3.12 o
   3   5   6      135.61      125.14      6.38 o
   4   5   6       16.15       20.56      4.19 o
   5   5   6       58.92       55.95      4.91 o
   6   5   6        2.20        3.21      2.14 o
   7   5   6       37.11       43.69      4.48 o
   8   5   6       28.26       25.66      3.79 o
   9   5   6       16.36       18.44      2.66 o
  10   5   6       26.24       22.96      2.92 o
  11   5   6       34.23       35.80      7.32 o
  12   5   6       11.00       10.28      2.69 o
   2   0   7      709.12      762.70      7.18 o
   4   0   7      360.36      440.12      4.64 o
   6   0   7     1058.35     1271.78     10.48 o
   8   0   7     1647.81     1754.00     14.52 o
  10   0   7      104.84       88.50      2.70 o
  12   0   7     1077.52     1071.07     11.75 o
  14   0   7     1387.05     1389.70     14.55 o
  16   0   7      600.32      585.12      7.99 o
  18   0   7      116.74      119.36      4.29 o
  20   0   7      253.45      263.15      7.19 o
  22   0   7       70.02       68.16      5.22 o
  24   0   7      405.60      431.67     20.92 o
  26   0   7      116.27      139.88     10.96 o
  28   0   7       13.07       14.07      3.94 o
   0   1   7     1342.46     1441.04     13.80 o
   1   1   7      339.03      367.29      3.51 o
   2   1   7      790.14      785.33      6.27 o
   3   1   7      395.58      470.51      4.21 o
   4   1   7     1669.52     1787.88     11.47 o
   5   1   7      150.37      150.04      2.38 o
   6   1   7       40.69       58.43      1.46 o
   7   1   7      427.59      448.80      4.13 o
   8   1   7      427.57      479.96      4.21 o
   9   1   7       40.09       43.43      1.26 o
  10   1   7      324.16      345.93      3.80 o
  11   1   7       56.47       51.35      1.60 o
  12   1   7      496.84      487.36      5.26 o
  13   1   7      595.31      569.58      6.11 o
  14   1   7       61.41       64.74      2.12 o
  15   1   7       63.52       65.22      2.18 o
  16   1   7      973.09      968.03      9.59 o
  17   1   7      259.02      261.19      4.34 o
  18   1   7      140.00      150.48      3.57 o
  19   1   7       19.93       16.58      1.48 o
  20   1   7      191.46      193.31      4.07 o
  21   1   7        7.25        8.10      1.25 o
  22   1   7       15.43       14.89      1.72 o
  23   1   7       90.57       97.14      3.37 o
  24   1   7       16.59       14.33      1.86 o
  25   1   7        3.25        2.80      1.88 o
  26   1   7        6.97        8.03      2.62 o
  27   1   7        0.93        0.32      2.52 o
   1   2   7      185.01      206.58      3.51 o
   2   2   7      111.11      117.04      2.44 o
   3   2   7       27.05       25.16      1.32 o
   4   2   7      383.76      370.62      4.58 o
   5   2   7      202.52      208.21      3.47 o
   6   2   7      432.64      432.22      5.21 o
   7   2   7        8.34        5.79      0.89 o
   8   2   7      677.78      633.81      7.48 o
   9   2   7      100.41      103.35      2.55 o
  10   2   7      742.53      722.28      8.05 o
  11   2   7       99.09       99.47      3.24 o
  12   2   7      439.95      437.68      6.44 o
  13   2   7        9.31        9.24      1.61 o
  14   2   7        2.70        2.62      0.87 o
  15   2   7       92.59       92.44      2.56 o
  16   2   7       29.40       29.37      1.79 o
  17   2   7      107.51      113.52      3.35 o
  18   2   7       21.61       22.65      1.87 o
  19   2   7      223.68      219.79      4.83 o
  20   2   7      648.48      673.03     14.01 o
  21   2   7      180.29      189.81      4.44 o
  22   2   7        2.47        1.83      1.55 o
  23   2   7       11.47        8.85      2.15 o
  24   2   7      195.51      204.76      9.74 o
  25   2   7       14.95       17.56      3.19 o
  26   2   7       11.23       17.14      3.20 o
   0   3   7       45.14       50.01      2.88 o
   1   3   7      217.65      214.76      3.86 o
   2   3   7      489.70      493.13      6.71 o
   3   3   7      226.86      222.61      4.26 o
   4   3   7       33.31       29.61      1.95 o
   5   3   7        8.63        8.91      1.24 o
   6   3   7       43.47       43.84      2.62 o
   7   3   7      344.16      338.55      6.00 o
   8   3   7       63.39       59.93      2.78 o
   9   3   7      235.49      233.80      5.04 o
  10   3   7       43.34       35.61      2.27 o
  11   3   7       15.56       11.74      1.60 o
  12   3   7       94.13       85.21      3.28 o
  13   3   7      195.15      194.47      5.40 o
  14   3   7       72.38       73.42      2.90 o
  15   3   7       65.63       65.88      2.95 o
  16   3   7      200.81      198.21      4.74 o
  17   3   7       23.83       23.03      2.17 o
  18   3   7       19.52       18.62      2.18 o
  19   3   7       61.10       63.06      3.41 o
  20   3   7       12.85       16.12      2.32 o
  21   3   7        3.35        1.75      1.80 o
  22   3   7       38.72       36.97      3.45 o
  23   3   7       19.58       18.31      2.83 o
   1   4   7       42.14       45.36      2.60 o
   2   4   7       86.46       90.69      4.13 o
   3   4   7       24.43       22.63      1.89 o
   4   4   7        0.74        2.25      1.11 o
   5   4   7       44.37       43.08      2.70 o
   6   4   7      121.30      126.22      4.17 o
   7   4   7       53.59       56.03      3.04 o
   8   4   7        6.40        6.73      1.60 o
   9   4   7       50.36       46.49      2.90 o
  10   4   7      144.45      145.47      4.32 o
  11   4   7       13.18       12.15      1.71 o
  12   4   7       48.93       48.21      2.79 o
  13   4   7        4.49        4.53      1.50 o
  14   4   7        7.09        4.24      1.56 o
  15   4   7       26.74       25.20      2.42 o
  16   4   7        8.41        7.94      1.90 o
  17   4   7       29.76       26.97      2.75 o
  18   4   7        5.60        6.08      1.86 o
  19   4   7       50.58       54.90      4.38 o
   0   5   7       11.69        9.64      3.03 o
   1   5   7       23.35       22.69      2.67 o
   2   5   7       14.74       14.91      2.15 o
   3   5   7       31.08       34.73      5.29 o
   4   5   7       75.52       72.26      5.84 o
   5   5   7       45.00       56.36      6.83 o
   6   5   7       36.08       32.68      4.72 o
   7   5   7       13.14       12.57      3.59 o
   8   5   7       35.50       24.79      4.38 o
   9   5   7        8.09        2.98      3.54 o
  10   5   7        1.69        2.95      2.38 o
  11   5   7       25.65       26.00      3.57 o
   0   0   8      683.08      822.71     10.96 o
   2   0   8     1124.56     1271.77     11.72 o
   4   0   8     1854.61     2023.92     15.29 o
   6   0   8      126.84      140.73      2.49 o
   8   0   8       44.60       59.87      1.96 o
  10   0   8      600.05      623.17      7.28 o
  12   0   8      227.89      200.36      5.21 o
  14   0   8      213.11      198.18      4.23 o
  16   0   8      425.93      421.95      6.89 o
  18   0   8      141.59      135.60      4.62 o
  20   0   8      231.89      229.92      8.25 o
  22   0   8        7.96        6.00      2.75 o
  24   0   8       40.57       40.99      5.33 o
  26   0   8      181.03      180.24     12.58 o
   1   1   8      650.53      663.02      4.92 o
   2   1   8      101.72      113.76      1.71 o
   3   1   8       77.99      116.05      1.74 o
   4   1   8       68.04       62.72      1.72 o
   5   1   8      189.47      206.25      2.61 o
   6   1   8     1137.75     1153.20      8.73 o
   7   1   8      162.64      181.67      2.47 o
   8   1   8      480.93      456.90      4.20 o
   9   1   8       25.09       33.94      1.23 o
  10   1   8      219.78      229.96      3.33 o
  11   1   8      249.36      218.01      3.29 o
  12   1   8      199.19      188.82      3.09 o
  13   1   8       50.24       45.44      1.93 o
  14   1   8       41.27       39.54      1.80 o
  15   1   8       33.39       27.40      1.64 o
  16   1   8       47.91       51.18      2.92 o
  17   1   8      514.76      499.62      6.46 o
  18   1   8      120.70      117.29      3.07 o
  19   1   8       36.56       39.00      3.37 o
  20   1   8      166.12      173.46      3.84 o
  21   1   8       57.54       53.62      2.39 o
  22   1   8      246.62      266.44      4.92 o
  23   1   8       37.33       37.42      2.43 o
  24   1   8       83.92       91.84      3.47 o
  25   1   8       17.26       14.55      2.67 o
  26   1   8       93.93       94.65      6.13 o
  27   1   8       16.92       14.82      3.61 o
   0   2   8       14.75       21.98      1.88 o
   1   2   8      585.93      595.13      6.45 o
   2   2   8     1013.35     1007.49      9.23 o
   3   2   8      134.13      130.45      3.19 o
   4   2   8       26.11       24.77      1.40 o
   5   2   8       26.34       23.69      1.41 o
   6   2   8       76.07       88.07      2.62 o
   7   2   8      134.62      129.05      2.78 o
   8   2   8       96.30       91.94      2.82 o
   9   2   8       33.31       33.34      1.71 o
  10   2   8       83.14       76.47      2.50 o
  11   2   8      205.79      186.30      4.97 o
  12   2   8       76.84       77.70      2.63 o
  13   2   8      219.60      221.39      4.55 o
  14   2   8      469.07      444.73      6.95 o
  15   2   8        7.62        8.02      1.32 o
  16   2   8       77.09       71.79      2.54 o
  17   2   8       51.20       51.63      2.49 o
  18   2   8       73.21       74.19      3.00 o
  19   2   8        2.93        1.22      1.26 o
  20   2   8       79.17       80.32      5.45 o
  21   2   8       38.93       39.90      3.06 o
  22   2   8       19.27       16.43      2.24 o
  23   2   8        2.74        1.09      1.94 o
  24   2   8       24.29       23.02      3.28 o
  25   2   8       25.36       24.71      3.45 o
   1   3   8       14.22       13.36      1.50 o
   2   3   8      321.86      322.08      5.33 o
   3   3   8      107.60      113.84      3.20 o
   4   3   8       31.61       26.86      1.87 o
   5   3   8      160.41      169.29      3.85 o
   6   3   8      154.78      155.28      3.71 o
   7   3   8       92.90       99.19      3.38 o
   8   3   8       26.15       25.49      2.06 o
   9   3   8       24.99       23.52      2.07 o
  10   3   8      107.85      107.10      3.62 o
  11   3   8        1.90        1.67      1.16 o
  12   3   8      100.90      104.21      4.70 o
  13   3   8       19.01       16.11      1.67 o
  14   3   8       22.90       21.78      2.08 o
  15   3   8       15.07       15.01      1.83 o
  16   3   8       39.72       35.53      2.50 o
  17   3   8       60.77       60.62      3.94 o
  18   3   8        6.93        8.98      1.80 o
  19   3   8       27.07       28.30      3.66 o
  20   3   8       47.75       45.86      3.58 o
  21   3   8      104.71      111.62      5.41 o
  22   3   8        8.48        8.79      2.38 o
  23   3   8      102.71       96.55      5.05 o
   0   4   8       23.19       17.99      2.72 o
   1   4   8       23.62       27.63      2.26 o
   2   4   8       56.02       62.06      3.05 o
   3   4   8       60.78       61.66      3.07 o
   4   4   8       61.11       62.75      3.38 o
   5   4   8      108.23      103.69      4.64 o
   6   4   8       92.61       92.96      3.66 o
   7   4   8       13.20       10.99      1.85 o
   8   4   8       11.31       11.12      1.91 o
   9   4   8      117.09      117.40      5.48 o
  10   4   8       14.74       12.37      1.77 o
  11   4   8        1.66        2.25      1.35 o
  12   4   8        7.00        6.53      1.55 o
  13   4   8       42.12       44.75      3.11 o
  14   4   8        1.85        3.43      1.52 o
  15   4   8        2.03        1.88      1.71 o
  16   4   8       81.60       80.36      4.43 o
  17   4   8        5.42        5.29      1.85 o
  18   4   8        8.65        5.56      2.01 o
   1   5   8       45.97       49.00      4.36 o
   2   5   8        3.62        4.75      2.06 o
   3   5   8       24.29       20.92      2.86 o
   4   5   8       21.02       22.62      2.52 o
   5   5   8       33.48       39.34      5.32 o
   6   5   8       58.54       66.09      6.71 o
   7   5   8       23.29       18.52      4.03 o
   8   5   8        1.54       -0.17      2.35 o
   9   5   8       60.10       54.25      6.24 o
  10   5   8        1.55        3.61      2.54 o
   2   0   9      232.28      254.46      3.74 o
   4   0   9      529.78      553.29      5.87 o
   6   0   9     1841.39     1892.45     14.82 o
   8   0   9     1077.79     1033.93     10.67 o
  10   0   9      372.35      356.40      5.17 o
  12   0   9      631.51      619.94      8.37 o
  14   0   9      526.30      519.24      7.56 o
  16   0   9       46.30       42.94      2.69 o
  18   0   9      181.41      178.61      5.39 o
  20   0   9      189.19      184.54      6.42 o
  22   0   9      160.35      156.59      8.45 o
  24   0   9      134.86      141.89      8.68 o
  26   0   9      100.88       75.27      8.97 o
   0   1   9      873.74      859.42      9.32 o
   1   1   9      160.98      147.41      2.15 o
   2   1   9     1076.26     1094.75      8.53 o
   3   1   9       59.93       61.19      1.44 o
   4   1   9      458.66      442.88      4.91 o
   5   1   9       75.09       69.32      1.82 o
   6   1   9       45.01       38.83      1.35 o
   7   1   9       45.12       48.80      1.44 o
   8   1   9       52.99       51.44      1.51 o
   9   1   9      102.52       99.31      2.29 o
  10   1   9      116.31      116.04      2.43 o
  11   1   9       74.68       75.44      2.09 o
  12   1   9      289.85      285.09      4.15 o
  13   1   9      115.49      112.58      2.75 o
  14   1   9      227.60      222.04      3.92 o
  15   1   9       17.30       17.40      1.45 o
  16   1   9      327.88      325.59      5.06 o
  17   1   9       56.06       59.33      3.07 o
  18   1   9      176.87      170.11      3.72 o
  19   1   9       17.88       15.89      1.69 o
  20   1   9       32.60       31.22      1.99 o
  21   1   9       63.75       64.26      2.65 o
  22   1   9        4.49        4.78      1.37 o
  23   1   9       17.50       17.53      1.81 o
  24   1   9       11.39       13.18      2.87 o
  25   1   9       14.44       10.73      3.08 o
  26   1   9       43.37       34.09      4.36 o
   1   2   9        2.65        4.17      0.88 o
   2   2   9      288.04      298.45      4.73 o
   3   2   9       30.86       31.48      1.58 o
   4   2   9      194.57      184.95      3.36 o
   5   2   9      234.63      241.87      4.77 o
   6   2   9      426.45      417.86      7.51 o
   7   2   9       41.71       41.64      1.85 o
   8   2   9      545.72      557.30      7.08 o
   9   2   9      228.04      222.29      3.95 o
  10   2   9      377.60      367.19      5.29 o
  11   2   9       18.91       20.29      1.61 o
  12   2   9      312.47      301.70      5.10 o
  13   2   9       24.97       22.71      1.81 o
  14   2   9        0.72        1.22      1.04 o
  15   2   9       30.13       29.33      2.16 o
  16   2   9        1.62        1.45      1.22 o
  17   2   9       49.18       54.08      3.17 o
  18   2   9       34.88       33.81      2.75 o
  19   2   9       61.82       52.68      3.29 o
  20   2   9       31.43       29.44      2.76 o
  21   2   9       31.31       36.81      3.47 o
  22   2   9       70.73       79.00      4.43 o
  23   2   9       29.76       29.88      3.24 o
  24   2   9      108.51      118.82      5.91 o
  25   2   9       19.36       17.52      3.33 o
   0   3   9       26.63       24.79      3.78 o
   1   3   9       95.66       87.28      3.28 o
   2   3   9      358.81      360.26      7.54 o
   3   3   9       85.88       83.41      3.00 o
   4   3   9       69.94       73.24      2.81 o
   5   3   9      152.39      145.37      5.40 o
   6   3   9       18.08       17.36      1.80 o
   7   3   9      234.56      228.23      5.13 o
   8   3   9       29.64       28.18      2.57 o
   9   3   9      232.47      221.15      8.03 o
  10   3   9       91.96       86.09      3.35 o
  11   3   9      113.51      107.77      3.80 o
  12   3   9       54.01       51.16      2.66 o
  13   3   9      129.43      125.94      6.11 o
  14   3   9       50.09       53.69      2.73 o
  15   3   9       48.28       41.26      2.68 o
  16   3   9      105.59      108.35      5.53 o
  17   3   9       52.68       54.29      3.25 o
  18   3   9      103.87      113.15      6.53 o
  19   3   9       56.64       52.56      3.80 o
  20   3   9       27.66       32.08      3.51 o
  21   3   9       70.29       68.79      4.63 o
  22   3   9       65.14       52.99      4.09 o
   1   4   9       60.61       52.72      4.07 o
   2   4   9        6.98        7.44      1.54 o
   3   4   9      188.50      188.77      4.95 o
   4   4   9       33.20       27.21      3.15 o
   5   4   9       82.11       85.51      3.98 o
   6   4   9      236.99      249.02      6.29 o
   7   4   9       19.98       19.06      2.21 o
   8   4   9       28.63       29.21      2.67 o
   9   4   9      188.93      195.16      5.93 o
  10   4   9       73.69       80.01      3.59 o
  11   4   9       47.83       49.58      2.96 o
  12   4   9       27.30       24.90      2.36 o
  13   4   9       52.23       54.52      3.29 o
  14   4   9       27.44       23.18      2.81 o
  15   4   9      125.04      121.33      7.00 o
  16   4   9        4.09        3.49      2.04 o
  17   4   9       30.63       27.53      3.13 o
   0   5   9       29.90       33.16      4.79 o
   1   5   9       71.22       70.55      5.26 o
   2   5   9       27.27       30.06      3.38 o
   3   5   9        8.95        9.88      2.34 o
   4   5   9        7.39        7.94      2.27 o
   5   5   9       19.86       14.85      2.61 o
   6   5   9        9.87        8.23      3.20 o
   7   5   9       19.77       22.01      8.94 o
   8   5   9       33.58       38.70      5.56 o
   0   0  10     4359.33     4270.83     45.69 o
   2   0  10     2937.87     2901.21     24.39 o
   4   0  10      745.64      770.81      7.62 o
   6   0  10      121.07      118.33      3.62 o
   8   0  10      310.71      268.41      4.49 o
  10   0  10      223.81      219.93      4.10 o
  12   0  10      153.09      155.96      3.83 o
  14   0  10      242.36      237.59      4.95 o
  16   0  10      750.43      739.34     11.70 o
  18   0  10      160.18      175.60      6.15 o
  20   0  10      301.68      291.74     15.78 o
  22   0  10       62.59       47.27      5.54 o
  24   0  10        0.14       -0.43      3.65 o
  26   0  10        8.26        9.89      4.79 o
   1   1  10      114.78      108.15      1.79 o
   2   1  10      550.81      543.24      4.62 o
   3   1  10      353.94      350.36      3.60 o
   4   1  10      298.46      305.89      3.67 o
   5   1  10       47.05       56.43      1.65 o
   6   1  10      815.29      799.38      9.14 o
   7   1  10      133.02      101.95      2.06 o
   8   1  10      650.97      661.01      5.95 o
   9   1  10      183.49      157.98      2.82 o
  10   1  10      187.43      170.35      2.92 o
  11   1  10        2.43        1.50      0.81 o
  12   1  10      802.85      759.21      7.80 o
  13   1  10       57.78       49.18      2.10 o
  14   1  10        4.24        5.43      1.10 o
  15   1  10      187.50      179.74      3.93 o
  16   1  10       11.59       10.96      1.34 o
  17   1  10       92.36       90.11      2.89 o
  18   1  10       60.11       53.31      2.41 o
  19   1  10       51.75       54.09      2.47 o
  20   1  10      264.47      279.16      6.75 o
  21   1  10       16.57       14.69      1.66 o
  22   1  10       85.58       91.72      3.20 o
  23   1  10        9.93        6.67      1.65 o
  24   1  10      122.27      113.66      6.40 o
  25   1  10       21.69       22.92      3.85 o
   0   2  10      370.43      357.86     13.42 o
   1   2  10      124.43      121.35      3.44 o
   2   2  10      595.75      566.81      8.44 o
   3   2  10      217.84      220.62      3.80 o
   4   2  10      673.61      650.55      7.25 o
   5   2  10      472.06      438.64      5.73 o
   6   2  10      203.96      196.52      3.65 o
   7   2  10       25.67       23.76      1.97 o
   8   2  10      117.32      108.13      4.23 o
   9   2  10        4.31        3.60      1.00 o
  10   2  10      104.93       96.96      2.83 o
  11   2  10      105.16      105.15      3.13 o
  12   2  10      271.96      268.99      5.89 o
  13   2  10        4.34        2.75      1.14 o
  14   2  10      112.37      112.81      3.40 o
  15   2  10        3.32        4.25      1.37 o
  16   2  10      492.24      501.29      8.30 o
  17   2  10       14.02       13.38      1.92 o
  18   2  10       83.70       86.48      4.01 o
  19   2  10       54.99       59.85      3.56 o
  20   2  10       75.12       72.77      3.88 o
  21   2  10       52.30       44.93      3.69 o
  22   2  10       23.25       20.29      3.10 o
  23   2  10       20.05       18.99      2.96 o
  24   2  10       27.16       23.95      3.56 o
   1   3  10       57.09       58.09      2.89 o
   2   3  10       14.39       10.44      1.63 o
   3   3  10      290.90      284.42      6.27 o
   4   3  10       15.01       14.67      2.09 o
   5   3  10       65.99       55.58      2.64 o
   6   3  10      447.82      440.93      7.47 o
   7   3  10      192.95      186.35      4.77 o
   8   3  10      418.19      420.14      7.41 o
   9   3  10       39.92       34.54      2.56 o
  10   3  10      183.01      177.71      5.41 o
  11   3  10       17.92       12.86      1.66 o
  12   3  10       97.05       99.84      3.56 o
  13   3  10        2.74        1.83      1.27 o
  14   3  10       29.77       27.89      2.31 o
  15   3  10       61.67       58.89      2.98 o
  16   3  10       19.63       16.01      2.15 o
  17   3  10       12.04        8.53      1.95 o
  18   3  10       40.28       35.86      5.15 o
  19   3  10       38.23       40.01      5.08 o
  20   3  10       42.44       43.10      4.94 o
  21   3  10        8.17       12.67      2.82 o
   0   4  10       61.82       68.96      4.89 o
   1   4  10      218.91      213.74      5.44 o
   2   4  10       91.08       88.48      3.77 o
   3   4  10       40.86       40.18      2.85 o
   4   4  10       24.52       25.43      2.57 o
   5   4  10      113.54      102.36      5.75 o
   6   4  10       28.23       21.54      2.50 o
   7   4  10        6.45        6.92      1.91 o
   8   4  10       20.39       15.68      2.95 o
   9   4  10       64.31       63.67      6.16 o
  10   4  10       57.67       49.84      3.16 o
  11   4  10       79.74       73.44      4.99 o
  12   4  10       56.64       66.08      3.63 o
  13   4  10       14.55       10.49      2.18 o
  14   4  10       38.81       33.83      3.40 o
  15   4  10      105.07       85.42      4.83 o
  16   4  10       32.44       33.05      3.31 o
   1   5  10       10.43        9.73      2.53 o
   2   5  10        6.32        8.07      2.71 o
   3   5  10       94.95       99.12      5.49 o
   4   5  10       14.10       13.77      3.52 o
   5   5  10        7.91        8.92      3.07 o
   6   5  10       16.20       19.04      3.59 o
   2   0  11      371.03      374.48      5.18 o
   4   0  11      182.95      174.00      3.34 o
   6   0  11      916.84      860.44      9.58 o
   8   0  11      833.86      803.83      9.32 o
  10   0  11      437.94      402.21      7.22 o
  12   0  11      582.23      572.02      8.31 o
  14   0  11       75.52       72.51      3.01 o
  16   0  11       42.20       37.68      2.42 o
  18   0  11      198.44      207.54      9.65 o
  20   0  11      399.63      425.06     11.55 o
  22   0  11      160.38      164.05      9.25 o
  24   0  11       59.79       62.20      8.29 o
   0   1  11      889.21      908.63      9.84 o
   1   1  11      219.16      216.80      2.74 o
   2   1  11     2394.90     2379.12     15.39 o
   3   1  11      506.12      495.54      4.71 o
   4   1  11      571.72      561.49      5.76 o
   5   1  11       83.20       72.68      1.92 o
   6   1  11      228.62      203.64      3.13 o
   7   1  11      147.38      128.69      2.40 o
   8   1  11      137.88      116.53      2.34 o
   9   1  11      223.31      222.62      3.44 o
  10   1  11      324.13      301.27      4.43 o
  11   1  11      237.39      223.30      3.81 o
  12   1  11       36.62       38.57      1.94 o
  13   1  11        2.77        2.28      0.96 o
  14   1  11      228.32      225.40      6.48 o
  15   1  11       68.47       66.59      2.54 o
  16   1  11      323.29      324.98      5.64 o
  17   1  11       39.88       43.63      2.29 o
  18   1  11      293.29      301.64      5.29 o
  19   1  11       13.58       11.54      1.62 o
  20   1  11       48.42       50.06      2.69 o
  21   1  11        2.37        4.07      1.33 o
  22   1  11       62.38       66.92      3.09 o
  23   1  11       96.36       97.09      5.01 o
  24   1  11       30.34       29.40      4.15 o
  25   1  11       33.27       36.95      4.47 o
   1   2  11      139.54      126.46      3.19 o
   2   2  11      486.97      475.86      6.09 o
   3   2  11      124.93      134.10      4.88 o
   4   2  11      109.06      121.28      3.51 o
   5   2  11       28.30       17.20      1.53 o
   6   2  11     1619.49     1575.00     16.75 o
   7   2  11       29.05       30.84      2.18 o
   8   2  11       36.07       39.16      2.19 o
   9   2  11       38.22       34.28      1.97 o
  10   2  11      296.29      298.55      5.03 o
  11   2  11       57.85       54.95      2.56 o
  12   2  11       95.16       99.88      3.27 o
  13   2  11      105.00       96.74      3.30 o
  14   2  11      194.76      193.96      5.00 o
  15   2  11       84.57       85.54      4.06 o
  16   2  11       13.18       14.22      1.93 o
  17   2  11      123.23      130.36      5.96 o
  18   2  11       23.88       18.71      2.35 o
  19   2  11       37.85       35.43      5.09 o
  20   2  11       83.20       84.79      7.19 o
  21   2  11       46.74       50.41      4.58 o
  22   2  11      178.66      204.86     11.54 o
  23   2  11       29.38       23.60      3.76 o
   0   3  11       24.31       22.15      4.65 o
   1   3  11      115.57      117.78      3.93 o
   2   3  11      470.10      456.30      7.69 o
   3   3  11      158.87      153.37      4.40 o
   4   3  11        5.40        8.06      1.72 o
   5   3  11      278.09      272.03      6.46 o
   6   3  11      101.68      107.37      5.56 o
   7   3  11      237.37      215.35      5.32 o
   8   3  11       52.22       54.60      3.34 o
   9   3  11       90.74       87.39      3.78 o
  10   3  11       45.19       41.55      2.34 o
  11   3  11      187.48      187.04      4.49 o
  12   3  11       85.03       87.12      3.39 o
  13   3  11       54.90       60.16      2.99 o
  14   3  11      298.77      311.29      6.71 o
  15   3  11       65.94       66.96      5.05 o
  16   3  11       55.91       50.49      3.32 o
  17   3  11        5.39        7.08      2.79 o
  18   3  11       53.53       55.39      5.27 o
  19   3  11        9.84        9.36      2.67 o
  20   3  11       10.59        9.21      2.77 o
   1   4  11        1.14        0.59      1.43 o
   2   4  11       26.24       24.14      2.42 o
   3   4  11       15.49       13.29      2.15 o
   4   4  11        1.17        0.34      1.58 o
   5   4  11       36.67       29.60      2.88 o
   6   4  11       25.26       25.02      3.51 o
   7   4  11      156.30      155.69      6.83 o
   8   4  11      233.93      238.79      7.22 o
   9   4  11        3.31        4.58      2.06 o
  10   4  11      304.15      314.31     11.37 o
  11   4  11        2.28        0.80      1.89 o
  12   4  11      112.92      121.74      5.31 o
  13   4  11        7.51        6.73      2.16 o
  14   4  11        5.69        5.06      2.47 o
  15   4  11        5.89        2.04      2.39 o
   0   0  12     5242.05     5179.95     64.16 o
   2   0  12      335.23      318.79      5.13 o
   4   0  12      256.45      245.26      4.52 o
   6   0  12      107.04      103.39      2.96 o
   8   0  12       20.34       20.07      1.65 o
  10   0  12     1034.07      909.31     11.34 o
  12   0  12      209.79      198.34      5.00 o
  14   0  12      597.28      580.44     10.00 o
  16   0  12       68.77       72.18      4.84 o
  18   0  12      151.87      150.16      6.64 o
  20   0  12      202.76      243.10     12.18 o
  22   0  12        9.77       11.36      4.62 o
  24   0  12       54.75       59.71      8.32 o
   1   1  12      180.02      184.19      2.73 o
   2   1  12      142.50      139.94      2.36 o
   3   1  12      619.28      617.48      5.60 o
   4   1  12      747.53      731.73      6.90 o
   5   1  12       38.52       45.52      1.86 o
   6   1  12      868.64      828.38      7.23 o
   7   1  12       48.96       34.50      1.51 o
   8   1  12      566.35      542.81      6.16 o
   9   1  12       97.30       89.39      3.45 o
  10   1  12      380.56      387.13      5.29 o
  11   1  12       17.68       15.15      1.38 o
  12   1  12      108.09      110.03      3.03 o
  13   1  12       88.94       84.62      2.77 o
  14   1  12       17.14       13.96      2.11 o
  15   1  12        9.58        8.36      1.31 o
  16   1  12        5.68        3.42      1.17 o
  17   1  12      107.00      108.00      3.34 o
  18   1  12      103.49      115.10      3.79 o
  19   1  12       35.70       35.10      2.25 o
  20   1  12       16.84       15.62      1.87 o
  21   1  12       14.22       11.14      2.17 o
  22   1  12       79.09       82.19      5.56 o
  23   1  12       20.24       19.44      3.05 o
  24   1  12       83.74       87.92      5.66 o
   0   2  12      499.94      478.98      8.76 o
   1   2  12       81.23       83.86      3.00 o
   2   2  12      310.69      315.63      5.30 o
   3   2  12       71.89       65.59      2.65 o
   4   2  12      529.09      497.45      6.54 o
   5   2  12      231.24      233.48      5.59 o
   6   2  12      338.09      308.19      5.48 o
   7   2  12       80.61       71.55      2.83 o
   8   2  12       28.22       24.74      1.95 o
   9   2  12       47.24       41.14      2.23 o
  10   2  12       60.37       53.34      2.46 o
  11   2  12       16.77       10.58      1.56 o
  12   2  12      197.56      190.90      4.44 o
  13   2  12      102.82       94.24      3.73 o
  14   2  12       62.73       62.58      3.27 o
  15   2  12      105.98      109.81      4.07 o
  16   2  12      171.47      166.83      4.92 o
  17   2  12       81.60       75.54      3.99 o
  18   2  12       45.57       41.06      3.25 o
  19   2  12        5.19        5.85      2.30 o
  20   2  12       44.03       40.38      5.34 o
  21   2  12        2.41        2.02      2.24 o
  22   2  12       39.09       36.50      3.92 o
   1   3  12       51.81       41.18      2.74 o
   2   3  12       88.28       81.75      3.60 o
   3   3  12       63.86       58.30      3.16 o
   4   3  12      122.71      103.53      4.40 o
   5   3  12      140.84      127.82      4.81 o
   6   3  12       92.05       84.65      4.11 o
   7   3  12      110.55      114.53      4.68 o
   8   3  12      155.06      144.85      4.69 o
   9   3  12       75.33       75.99      3.30 o
  10   3  12       80.83       80.04      4.14 o
  11   3  12       89.76       96.05      3.80 o
  12   3  12       15.52       15.54      1.90 o
  13   3  12       50.44       52.15      3.68 o
  14   3  12       37.73       32.51      2.63 o
  15   3  12       36.56       39.85      3.62 o
  16   3  12       27.08       25.61      3.25 o
  17   3  12       41.52       34.40      3.68 o
  18   3  12       36.68       43.38      4.12 o
  19   3  12       12.49       12.74      5.93 o
   0   4  12       38.35       27.66      3.78 o
   1   4  12       50.75       42.94      3.14 o
   2   4  12      123.00      119.76      5.05 o
   3   4  12       23.08       15.49      2.74 o
   4   4  12       23.31       15.60      2.46 o
   5   4  12       11.80        7.12      2.13 o
   6   4  12       29.69       25.35      3.16 o
   7   4  12       16.98       10.99      2.42 o
   8   4  12       38.42       36.46      3.89 o
   9   4  12       23.54       17.97      2.96 o
  10   4  12        4.72        1.96      1.88 o
  11   4  12       55.56       43.14      3.80 o
  12   4  12       14.81        9.85      2.49 o
  13   4  12       33.63       28.36      3.78 o
   2   0  13      150.06      145.24      5.17 o
   4   0  13     1745.83     1728.48     19.32 o
   6   0  13       19.56       20.28      3.04 o
   8   0  13     1434.23     1390.42     16.58 o
  10   0  13        1.51        0.08      1.18 o
  12   0  13      290.86      297.18      6.92 o
  14   0  13       29.67       24.81      2.33 o
  16   0  13       30.43       25.10      3.40 o
  18   0  13       19.37       18.91      3.18 o
  20   0  13       13.96        7.86      3.10 o
  22   0  13        1.17        0.73      3.59 o
   0   1  13      899.39      878.07     10.93 o
   1   1  13       44.62       42.70      1.59 o
   2   1  13      207.67      194.18      2.90 o
   3   1  13        2.38        2.50      0.71 o
   4   1  13      213.05      207.66      3.37 o
   5   1  13       64.10       59.85      1.97 o
   6   1  13        7.64        4.71      0.90 o
   7   1  13       66.88       61.98      2.10 o
   8   1  13      117.04       97.27      2.66 o
   9   1  13       76.33       71.62      2.43 o
  10   1  13       55.66       50.64      2.42 o
  11   1  13        8.10        5.51      1.16 o
  12   1  13      640.66      621.68      8.10 o
  13   1  13      244.32      235.45      4.55 o
  14   1  13      136.31      141.40      3.61 o
  15   1  13       15.06       15.36      1.63 o
  16   1  13      211.13      209.01      4.61 o
  17   1  13        7.71        7.98      1.46 o
  18   1  13       10.31        7.92      1.55 o
  19   1  13       12.92       18.18      2.00 o
  20   1  13       86.97       84.10      5.53 o
  21   1  13       29.44       31.56      3.08 o
  22   1  13       32.86       31.25      4.26 o
  23   1  13        3.14        0.71      2.16 o
   1   2  13       97.17      101.29      3.30 o
   2   2  13        2.17        2.44      1.13 o
   3   2  13       23.32       27.42      1.96 o
   4   2  13      154.37      149.30      3.80 o
   5   2  13      235.80      246.81      4.90 o
   6   2  13       68.55       66.18      3.16 o
   7   2  13       35.76       37.64      2.32 o
   8   2  13      369.01      360.14      5.81 o
   9   2  13       62.83       63.40      2.85 o
  10   2  13      319.25      310.08      6.53 o
  11   2  13       20.35       18.23      1.86 o
  12   2  13       40.75       42.10      2.68 o
  13   2  13       24.79       23.60      2.41 o
  14   2  13        1.44        2.27      1.68 o
  15   2  13      166.68      168.81      5.70 o
  16   2  13       26.55       19.44      2.31 o
  17   2  13       12.96       15.28      2.26 o
  18   2  13       27.52       27.55      3.12 o
  19   2  13        4.89        0.37      2.12 o
  20   2  13       25.60       33.91      4.41 o
  21   2  13       22.94       29.24      4.58 o
   0   3  13       89.97       85.72      5.56 o
   1   3  13       68.21       65.73      3.43 o
   2   3  13       85.78       84.89      4.58 o
   3   3  13       18.18       18.53      2.12 o
   4   3  13       79.46       78.91      4.09 o
   5   3  13       27.66       21.99      2.53 o
   6   3  13       14.79       10.85      2.11 o
   7   3  13      264.51      244.45      6.56 o
   8   3  13       62.27       59.25      3.32 o
   9   3  13       82.29       76.84      3.40 o
  10   3  13        8.46        8.51      1.75 o
  11   3  13       16.38       18.52      2.18 o
  12   3  13        4.19        4.41      1.60 o
  13   3  13       15.98       15.52      2.13 o
  14   3  13       20.67       20.68      2.47 o
  15   3  13       36.76       31.86      3.33 o
  16   3  13       44.28       39.80      3.63 o
  17   3  13       86.73       78.07      6.68 o
  18   3  13       72.25       63.04      5.39 o
   1   4  13        5.22        2.82      2.10 o
   2   4  13       15.86       11.37      2.52 o
   3   4  13       88.58       84.45      6.07 o
   4   4  13       57.43       47.06      4.23 o
   5   4  13        8.59        4.68      2.34 o
   6   4  13        8.11        9.52      2.64 o
   7   4  13       12.43       12.19      2.69 o
   8   4  13       20.09       16.69      3.11 o
   9   4  13       88.30       89.71      5.55 o
  10   4  13       55.59       43.19      4.03 o
  11   4  13       32.92       26.17      3.73 o
   0   0  14     1359.24     1398.61     21.57 o
   2   0  14      246.71      236.34      5.73 o
   4   0  14      296.01      299.79      6.18 o
   6   0  14       61.86       58.87      2.93 o
   8   0  14       70.82       60.48      3.00 o
  10   0  14      278.89      250.68      6.30 o
  12   0  14      247.28      226.01      6.05 o
  14   0  14      289.55      292.06     15.42 o
  16   0  14      229.80      228.50      8.39 o
  18   0  14      129.00      142.02      7.01 o
  20   0  14      181.23      180.13      9.32 o
  22   0  14       22.12       29.39      6.45 o
   1   1  14      285.77      270.20      3.77 o
   2   1  14       19.25       19.98      1.27 o
   3   1  14       41.25       46.21      2.21 o
   4   1  14      346.46      334.21      6.57 o
   5   1  14       90.33       86.34      2.43 o
   6   1  14      221.13      241.72      4.20 o
   7   1  14       92.08       76.87      3.15 o
   8   1  14      403.52      394.02      5.56 o
   9   1  14       28.64       20.38      1.60 o
  10   1  14      205.03      205.84      4.02 o
  11   1  14       42.15       35.25      2.12 o
  12   1  14      131.12      126.77      3.45 o
  13   1  14       10.49       10.35      1.43 o
  14   1  14       18.30       17.38      1.77 o
  15   1  14        8.00        5.86      1.36 o
  16   1  14        0.53        2.07      1.24 o
  17   1  14       17.19       16.06      1.91 o
  18   1  14       63.46       64.87      3.34 o
  19   1  14       15.35       12.87      2.10 o
  20   1  14       53.33       54.23      3.26 o
  21   1  14       19.40       23.47      3.41 o
  22   1  14       68.37       80.80      6.80 o
   0   2  14      404.97      394.18      8.36 o
   1   2  14       47.63       48.25      2.35 o
   2   2  14      196.75      206.93      4.22 o
   3   2  14       37.85       36.89      2.18 o
   4   2  14      394.87      386.53      6.13 o
   5   2  14      197.80      189.39      4.96 o
   6   2  14       54.53       54.91      3.67 o
   7   2  14        8.90        7.78      1.62 o
   8   2  14       38.08       34.70      2.33 o
   9   2  14       38.73       32.93      2.52 o
  10   2  14        7.43        6.16      1.59 o
  11   2  14        8.16        7.78      1.64 o
  12   2  14       68.38       62.44      3.41 o
  13   2  14      101.96      103.24      4.19 o
  14   2  14      127.26      132.72      4.74 o
  15   2  14       27.68       29.79      2.72 o
  16   2  14      145.26      154.04      5.46 o
  17   2  14       57.19       51.00      3.95 o
  18   2  14       65.37       64.18      5.13 o
  19   2  14       26.14       26.49      3.59 o
  20   2  14       24.63       17.88      3.64 o
   1   3  14       55.74       53.36      3.27 o
   2   3  14       23.51       25.49      2.46 o
   3   3  14       22.45       15.09      2.37 o
   4   3  14      111.54      103.40      4.76 o
   5   3  14       35.73       29.13      2.93 o
   6   3  14       30.78       31.57      3.07 o
   7   3  14       67.52       53.95      3.29 o
   8   3  14      128.70      118.48      6.51 o
   9   3  14       46.80       49.80      3.37 o
  10   3  14       71.01       71.54      4.12 o
  11   3  14       63.96       59.33      4.58 o
  12   3  14       27.93       28.24      2.85 o
  13   3  14       10.21       11.90      2.22 o
  14   3  14       16.02       14.98      2.76 o
  15   3  14        0.29        1.84      2.07 o
  16   3  14       26.56       20.59      3.34 o
   0   4  14       47.06       47.13      5.47 o
   1   4  14       34.00       30.24      3.66 o
   2   4  14       33.49       38.05      4.69 o
   3   4  14       97.24       85.71      7.00 o
   4   4  14       11.08        9.67      2.71 o
   5   4  14       36.55       31.26      3.64 o
   6   4  14       29.70       22.27      3.38 o
   7   4  14       35.71       25.32      3.51 o
   8   4  14       19.07       17.98      4.84 o
   9   4  14       53.36       55.03      5.52 o
   2   0  15      227.33      237.02      5.57 o
   4   0  15      491.68      503.67      8.60 o
   6   0  15      488.50      502.73      8.61 o
   8   0  15      345.75      358.07      8.49 o
  10   0  15      338.24      328.46     12.41 o
  12   0  15      195.95      187.56      5.52 o
  14   0  15      102.95       94.88      6.09 o
  16   0  15       41.68       45.47      4.51 o
  18   0  15       13.93       10.32      3.37 o
  20   0  15       75.95       92.01      8.17 o
   0   1  15      711.40      732.74     10.09 o
   1   1  15       15.69       13.15      1.17 o
   2   1  15      451.10      454.67      5.97 o
   3   1  15       71.55       71.79      2.57 o
   4   1  15      232.06      245.09      4.44 o
   5   1  15       13.65       11.66      1.36 o
   6   1  15       32.43       27.68      1.84 o
   7   1  15       47.48       46.57      2.18 o
   8   1  15        7.73        9.59      1.45 o
   9   1  15       49.80       45.40      2.22 o
  10   1  15       34.54       33.44      2.11 o
  11   1  15        9.97        8.80      1.41 o
  12   1  15       83.47       87.45      3.39 o
  13   1  15       36.82       45.73      3.36 o
  14   1  15      209.87      215.91      5.43 o
  15   1  15       28.50       26.58      3.05 o
  16   1  15      286.96      309.26      6.10 o
  17   1  15       48.41       50.30      3.17 o
  18   1  15      180.63      191.38      5.97 o
  19   1  15        1.57        2.70      1.77 o
  20   1  15       80.59       86.96      5.11 o
   1   2  15      132.00      127.79      3.59 o
   2   2  15       48.27       49.30      2.49 o
   3   2  15       35.63       34.18      2.14 o
   4   2  15      116.22      117.55      3.47 o
   5   2  15       58.04       49.15      2.70 o
   6   2  15      295.81      287.97      7.07 o
   7   2  15       82.77       77.81      3.75 o
   8   2  15      204.45      196.90      7.23 o
   9   2  15       49.73       46.15      3.11 o
  10   2  15      250.51      259.89      7.32 o
  11   2  15      113.44      112.72      4.40 o
  12   2  15      155.95      156.01      5.86 o
  13   2  15        6.81        6.43      1.85 o
  14   2  15       73.33       78.09      4.18 o
  15   2  15        9.75        9.60      2.25 o
  16   2  15        2.38        2.63      2.06 o
  17   2  15       10.26        6.43      2.33 o
  18   2  15       50.35       45.86      4.43 o
   0   3  15       79.91       72.05      5.40 o
   1   3  15       38.28       29.87      2.79 o
   2   3  15      232.24      258.70      8.01 o
   3   3  15      138.03      126.31      5.27 o
   4   3  15       34.48       32.01      3.84 o
   5   3  15        7.57        5.33      1.95 o
   6   3  15      160.35      166.72      7.32 o
   7   3  15       57.17       53.46      3.44 o
   8   3  15       11.63       11.88      2.20 o
   9   3  15       71.88       66.80      4.00 o
  10   3  15        9.23        7.83      2.07 o
  11   3  15       67.69       61.03      3.80 o
  12   3  15       35.45       32.56      3.07 o
  13   3  15       52.39       47.37      4.01 o
  14   3  15      143.46      158.05     11.19 o
   1   4  15       21.16       15.23      3.79 o
   2   4  15        1.66        0.94      2.89 o
   3   4  15       38.86       31.72      5.57 o
   4   4  15       15.98       11.37      3.59 o
   5   4  15       41.77       36.55      6.41 o
   0   0  16      785.59      753.50     17.74 o
   2   0  16       48.48       42.05      3.01 o
   4   0  16      289.50      285.52      6.42 o
   6   0  16       31.38       28.63      2.44 o
   8   0  16       11.34       12.43      2.03 o
  10   0  16       33.63       21.57      2.40 o
  12   0  16      205.40      208.16      6.62 o
  14   0  16      566.14      617.81     23.72 o
  16   0  16      343.90      347.76     22.65 o
  18   0  16      126.39      107.78     13.13 o
   1   1  16       45.43       48.60      2.42 o
   2   1  16       60.16       63.17      2.62 o
   3   1  16       27.38       25.03      2.05 o
   4   1  16      604.87      623.27      7.88 o
   5   1  16       51.44       49.58      3.18 o
   6   1  16      163.62      163.87      4.57 o
   7   1  16       46.32       46.79      2.52 o
   8   1  16      409.70      415.06      6.42 o
   9   1  16       36.01       34.82      2.44 o
  10   1  16      364.33      378.23      6.54 o
  11   1  16       21.36       19.01      1.94 o
  12   1  16      199.16      194.55      6.70 o
  13   1  16        0.72        2.38      1.40 o
  14   1  16      150.87      148.42      5.76 o
  15   1  16        3.00        3.05      1.64 o
  16   1  16       22.84       25.20      2.75 o
  17   1  16       59.50       65.16      3.76 o
  18   1  16       22.69       26.50      4.08 o
  19   1  16       14.57        8.50      3.79 o
   0   2  16      591.78      611.56     11.63 o
   1   2  16        8.97        9.05      1.59 o
   2   2  16      158.91      159.47      4.12 o
   3   2  16       32.24       30.86      2.21 o
   4   2  16       90.81       87.18      3.65 o
   5   2  16       59.48       58.54      3.16 o
   6   2  16       34.07       31.41      2.55 o
   7   2  16       18.82       16.54      2.07 o
   8   2  16       75.64       76.53      4.12 o
   9   2  16       22.47       20.15      2.24 o
  10   2  16        8.35        5.96      1.69 o
  11   2  16      130.15      126.29      8.11 o
  12   2  16       83.68       76.49      6.74 o
  13   2  16       37.47       38.19      3.33 o
  14   2  16       55.59       53.79      4.05 o
  15   2  16       12.12       13.03      2.73 o
  16   2  16       31.72       29.68      3.90 o
   1   3  16       29.17       25.61      2.86 o
   2   3  16       14.37       11.75      2.51 o
   3   3  16       13.71        7.34      2.27 o
   4   3  16       80.67       79.21      4.98 o
   5   3  16        9.34        8.68      2.21 o
   6   3  16       69.70       59.61      4.10 o
   7   3  16      172.13      174.92     11.57 o
   8   3  16      225.87      240.00      6.97 o
   9   3  16      139.00      142.05      5.32 o
  10   3  16      101.25       95.07      5.08 o
  11   3  16       56.57       47.04      3.88 o
  12   3  16       12.88       13.36      3.43 o
   2   0  17       38.65       41.13      3.13 o
   4   0  17      451.38      489.82     10.50 o
   6   0  17      281.34      299.33      6.85 o
   8   0  17      318.41      320.08      9.14 o
  10   0  17      210.84      218.39      6.36 o
  12   0  17       17.17       11.99      3.35 o
  14   0  17      189.02      207.39      8.66 o
  16   0  17      261.14      272.37     20.65 o
  18   0  17      108.70       97.26      9.69 o
   0   1  17      462.11      459.45     11.73 o
   1   1  17      113.35      114.77      4.18 o
   2   1  17      108.02      108.46      4.27 o
   3   1  17       31.82       33.20      3.34 o
   4   1  17      165.36      155.59      3.91 o
   5   1  17       25.72       29.23      2.48 o
   6   1  17      162.50      166.93      5.76 o
   7   1  17      119.85      126.84      4.02 o
   8   1  17       48.71       47.36      3.48 o
   9   1  17        3.97        2.26      1.47 o
  10   1  17       26.78       28.89      2.36 o
  11   1  17       10.59        8.18      1.73 o
  12   1  17       72.34       66.87      3.32 o
  13   1  17      294.73      314.49      8.20 o
  14   1  17      251.84      267.01      6.33 o
  15   1  17        3.38        6.21      1.98 o
  16   1  17        3.43        3.26      1.87 o
  17   1  17        9.45        8.43      2.36 o
   1   2  17        5.81        7.18      1.65 o
   2   2  17       26.94       24.63      2.27 o
   3   2  17       34.95       25.67      2.71 o
   4   2  17      149.32      158.46      5.87 o
   5   2  17       59.12       58.83      4.63 o
   6   2  17       82.47       88.61      3.96 o
   7   2  17        3.63        2.38      1.56 o
   8   2  17       30.12       24.57      2.50 o
   9   2  17       59.06       53.44      3.44 o
  10   2  17      614.99      679.02     15.49 o
  11   2  17       19.51       20.80      3.00 o
  12   2  17       15.41       15.61      2.52 o
  13   2  17       11.88       10.10      2.34 o
  14   2  17       37.73       31.94      3.46 o
   0   3  17       57.06       56.23      9.04 o
   1   3  17       80.15       83.83      9.88 o
   2   3  17      111.80      107.63      9.02 o
   3   3  17       12.02       11.27      2.56 o
   4   3  17        2.15        3.09      2.10 o
   5   3  17       74.92       61.35      4.96 o
   6   3  17       35.94       34.86      4.02 o
   7   3  17       95.25       95.46      4.97 o
   8   3  17       29.37       25.51      3.84 o
   9   3  17       70.57       59.15      4.66 o
   0   0  18      407.59      389.65     12.48 o
   2   0  18      622.96      638.89     11.79 o
   4   0  18       88.11       84.98      6.58 o
   6   0  18      211.45      228.67      7.27 o
   8   0  18       45.72       50.29      3.79 o
  10   0  18       31.46       30.51      4.20 o
  12   0  18       26.74       29.15      4.19 o
  14   0  18      117.34      113.07      8.17 o
  16   0  18      166.06      209.16     13.17 o
   1   1  18       31.89       27.50      2.54 o
   2   1  18        3.61        6.86      1.73 o
   3   1  18        4.23        4.23      1.65 o
   4   1  18       32.22       29.19      2.89 o
   5   1  18        7.77        7.34      1.90 o
   6   1  18      139.06      128.20      4.80 o
   7   1  18        0.14        0.65      1.40 o
   8   1  18       56.07       54.34      3.19 o
   9   1  18       14.36       11.70      2.03 o
  10   1  18      197.95      221.25      5.68 o
  11   1  18        1.57        4.98      1.78 o
  12   1  18      117.06      120.12      7.06 o
  13   1  18       16.81       19.27      2.54 o
  14   1  18       31.23       28.51      3.06 o
  15   1  18       41.98       45.19      3.85 o
   0   2  18       50.67       46.41      4.36 o
   1   2  18      226.88      234.34      5.99 o
   2   2  18       44.62       40.75      3.16 o
   3   2  18       67.15       62.37      3.61 o
   4   2  18       75.42       73.87      3.95 o
   5   2  18       31.08       29.90      3.03 o
   6   2  18      156.16      148.45      8.03 o
   7   2  18       15.47       12.50      2.40 o
   8   2  18        6.92        7.28      2.19 o
   9   2  18       44.05       42.62      3.73 o
  10   2  18        5.60        4.63      2.25 o
  11   2  18       21.23       14.84      3.40 o
  12   2  18       40.21       42.49      5.80 o
   1   3  18       51.59       42.51      4.48 o
   2   3  18       37.56       35.84      6.61 o
   3   3  18       68.53       63.81      5.21 o
   4   3  18       67.08       66.12     10.91 o
   2   0  19        9.71       11.27      2.27 o
   4   0  19      204.10      220.31      6.65 o
   6   0  19      102.22      104.70      5.18 o
   8   0  19      404.90      433.70     14.99 o
  10   0  19       94.68       88.69      7.22 o
  12   0  19      244.21      265.83     14.56 o
   0   1  19      343.06      359.88     10.93 o
   1   1  19       25.82       22.94      2.58 o
   2   1  19      111.85      101.79      4.39 o
   3   1  19      108.94      114.55      4.60 o
   4   1  19      199.15      207.01      6.32 o
   5   1  19        3.91        6.12      2.11 o
   6   1  19       23.38       21.03      2.81 o
   7   1  19       16.36       21.08      3.05 o
   8   1  19       41.08       40.93      4.47 o
   9   1  19       57.06       62.79      4.42 o
  10   1  19        8.10        6.97      2.47 o
  11   1  19       66.22       56.16     10.70 o
  12   1  19       65.22       65.77      5.53 o
   1   2  19       21.00       18.67      3.62 o
   2   2  19       24.58       25.12      3.12 o
   3   2  19        0.79        4.76      2.18 o
   4   2  19       59.92       52.06      3.76 o
   5   2  19       15.11       12.62      2.52 o
   6   2  19      162.88      161.30      6.33 o
   7   2  19       56.11       53.76      6.05 o
   8   2  19       37.17       28.41      5.79 o
   9   2  19       19.70       26.66      4.50 o
   0   0  20      289.64      294.12     11.17 o
   2   0  20      166.52      160.02      6.29 o
   4   0  20      202.02      203.19      8.90 o
   6   0  20        4.10        3.85      2.91 o
   8   0  20        2.79       -1.14      3.65 o
  10   0  20       23.51       16.80      5.21 o
   1   1  20       30.23       20.58      2.65 o
   2   1  20       50.46       54.70      3.67 o
   3   1  20       21.54       16.81      2.69 o
   4   1  20      215.34      215.64      9.61 o
   5   1  20        6.47        4.60      2.27 o
   6   1  20       89.19       92.76      5.20 o
   7   1  20       31.53       38.68      4.76 o
   8   1  20      246.19      287.00     17.48 o
   9   1  20       28.79       29.10      4.40 o
   0   2  20      350.11      395.06     18.01 o
   1   2  20        7.69        6.77      2.91 o
   2   2  20       46.31       38.16      4.30 o
   2   0  21       16.11       15.62      2.79 o
   4   0  21      133.10      142.01     10.22 o
   0   1  21      286.67      291.27     12.11 o
   1   1  21       20.52       17.81      3.19 o
 
